# Supplementary material for: Snf7 spirals sense and alter membrane curvature
Source: Nat Commun. 2022 Apr 21;13:2174. doi: 10.1038/s41467-022-29850-z (PMC9023468; doi:10.1038/s41467-022-29850-z)
Supplement: Supplementary file 21 — Source Data [file 41467_2022_29850_MOESM21_ESM.xlsx]

## Sheet: Figure 1
Figure 1
panel:	b (left to right)						d (left to right)
		pixel height (nm)							histogram bin counts
	distance (nm)	Profile 1	Profile 2	Profile 3	Profile 4		histogram bin edge (lower, nm)	histogram bin edge (upper, nm)	Histogram 1	Histogram 2	Histogram 3	Histogram 4
	0	34.4755	38.3933	39.1071	38.3684		0	0.5	32	45	11	0
	2	35.1776	39.1424	39.823	39.1656		0.5	1	125	168	45	0
	4	35.95	39.6792	40.1386	39.6783		1	1.5	250	221	99	0
	6	37.1437	39.995	40.7498	39.9688		1.5	2	447	313	155	0
	8	37.6352	40.6458	41.227	40.5219		2	2.5	697	449	209	0
	10	38.4075	41.2661	41.2958	40.9544		2.5	3	903	462	207	0
	12	38.2671	41.2328	41.4543	41.2544		3	3.5	992	509	202	0
	14	37.1437	41.4334	41.5941	41.3224		3.5	4	1249	587	269	0
	16	38.4075	42.0386	41.6164	41.5366		4	4.5	1563	745	354	57
	18	38.6884	42.2446	41.771	41.7568		4.5	5	1595	829	548	216
	20	38.2671	42.2001	41.6393	41.8707		5	5.5	1721	926	706	330
	22	38.3373	42.5198	41.1723	41.8257		5.5	6	1782	882	850	491
	24	38.8288	42.3133	40.9021	41.5198		6	6.5	1755	934	991	883
	26	37.4245	42.2294	40.4771	41.259		6.5	7	1711	1051	1099	948
	28	37.7756	42.0481	39.9482	40.9199		7	7.5	1524	1054	1175	1106
	30	36.7926	41.701	39.6932	40.4534		7.5	8	1543	1104	1308	1327
	32	36.3011	41.2208	39.2746	39.9505		8	8.5	1786	1074	1360	1474
	34	35.2479	40.5426	38.6066	39.3781		8.5	9	1521	1229	1460	1547
	36	35.2479	40.296	37.9891	38.6666		9	9.5	1451	1181	1494	1577
	38	34.8266	39.7033	37.3134	37.9569		9.5	10	1351	1271	1447	1759
	40	33.7031	38.7252	36.4904	37.422		10	10.5	1157	1191	1447	1698
	42	32.7201	37.9617	35.9427	36.844		10.5	11	1070	1180	1458	1641
	44	32.0882	37.2915	35.3097	36.1086		11	11.5	988	1202	1488	1636
	46	30.4732	36.647	34.5695	35.4326		11.5	12	899	1123	1259	1572
	48	30.8243	35.902	33.7281	34.7473		12	12.5	994	1064	1144	1549
	50	27.6646	35.2443	32.528	33.8878		12.5	13	776	1028	1041	1316
	52	28.5072	33.9676	31.5635	32.9831		13	13.5	757	896	938	1208
	54	25.7688	32.9413	30.7134	32.0307		13.5	14	728	858	919	1134
	56	26.5412	31.9498	29.6967	30.9837		14	14.5	683	834	832	976
	58	24.0135	30.949	28.7191	29.9605		14.5	15	693	840	831	992
	60	21.907	30.0382	27.7427	28.8325		15	15.5	683	792	781	927
	62	22.3985	28.8656	26.6041	27.7184		15.5	16	646	774	744	863
	64	20.2219	27.8137	25.4081	26.7063		16	16.5	608	734	749	770
	66	19.3793	26.8783	23.7673	26.504		16.5	17	705	736	723	739
	68	18.958	25.9883	22.51	25.435		17	17.5	573	741	749	719
	70	17.975	25.0379	21.137	24.2597		17.5	18	548	716	678	696
	72	17.1324	23.5218	19.657	23.2056		18	18.5	534	688	675	680
	74	16.6409	21.8653	18.5768	22.1494		18.5	19	506	671	694	651
	76	16.4303	20.693	17.897	20.9846		19	19.5	547	705	650	598
	78	16.3601	19.6749	17.2663	20.1088		19.5	20	492	666	685	605
	80	14.9558	19.1437	16.6701	19.1027		20	20.5	490	705	624	595
	82	12.8493	18.5539	15.871	17.9407		20.5	21	546	649	606	549
	84	12.4982	18.127	14.96	16.8627		21	21.5	452	663	563	531
	86	11.5152	17.727	14.1519	15.9195		21.5	22	436	630	624	550
	88	10.5322	16.7723	13.2693	15.0285		22	22.5	441	605	639	532
	90	10.5322	16.0405	12.6536	14.2939		22.5	23	482	579	618	543
	92	9.83008	15.8394	12.3686	13.6575		23	23.5	390	588	578	520
	94	9.19814	15.9508	11.9211	13.1647		23.5	24	467	588	536	489
	96	9.12793	16.2298	11.6082	12.3898		24	24.5	450	607	581	514
	98	9.479	16.5955	11.3457	11.836		24.5	25	520	572	536	505
	100	8.70664	16.9663	11.2059	11.7841		25	25.5	408	571	558	506
	102	8.35557	16.8875	11.1719	11.6539		25.5	26	419	622	585	499
	104	8.56621	16.5146	11.2888	11.7907		26	26.5	386	518	536	469
	106	8.91729	16.2837	11.5342	11.8186		26.5	27	398	596	524	521
	108	9.61943	15.9709	11.7544	12.0035		27	27.5	396	519	536	483
	110	9.12793	15.3253	11.7918	12.0599		27.5	28	445	513	537	493
	112	8.9875	14.614	11.8887	12.2317		28	28.5	435	517	478	501
	114	9.54922	14.2022	12.0095	12.2974		28.5	29	461	514	526	498
	116	9.61943	13.2927	12.188	12.2576		29	29.5	447	488	486	472
	118	10.1812	13.9215	12.1003	12.7275		29.5	30	417	477	503	483
	120	10.8833	13.0235	12.3817	12.9536		30	30.5	432	490	497	482
	122	11.6557	13.0986	12.5784	13.2618		30.5	31	377	502	476	490
	124	12.4982	13.968	13.1074	13.4673		31	31.5	414	484	510	509
	126	13.2706	15.4742	13.7979	13.9899		31.5	32	391	512	512	471
	128	13.8323	17.8467	14.4544	14.182		32	32.5	411	463	466	497
	130	14.5345	20.3962	15.1672	15.0008		32.5	33	425	461	463	507
	132	15.5877	21.6824	16.2739	16.3471		33	33.5	481	443	470	491
	134	16.3601	22.2666	17.5705	17.4323		33.5	34	407	459	442	479
	136	16.5005	22.2317	19.2648	18.8581		34	34.5	420	448	443	496
	138	17.2729	21.8363	21.1531	20.1666		34.5	35	385	476	438	492
	140	18.5367	21.4656	22.8245	22.1004		35	35.5	394	473	452	482
	142	19.5197	21.2787	24.2533	23.721		35.5	36	346	446	452	501
	144	19.7304	21.4045	25.6532	24.7096		36	36.5	350	461	460	500
	146	20.6432	21.1431	26.8951	26.2656		36.5	37	335	475	445	484
	148	21.907	21.2207	28.2088	27.7792		37	37.5	356	430	438	506
	150	23.4518	22.0995	29.0131	28.6375		37.5	38	304	425	418	485
	152	24.6454	23.1492	29.9938	29.9013		38	38.5	249	378	474	497
	154	25.8391	24.2113	31.0508	31.202		38.5	39	193	347	415	487
	156	26.7519	25.5346	32.5515	32.1872		39	39.5	188	368	429	498
	158	28.0859	27.0355	33.1153	33.1917		39.5	40	158	288	391	456
	160	29.2094	28.5521	33.7712	34.0623		40	40.5	138	279	384	401
	162	30.2626	29.5286	34.7324	34.8709		40.5	41	119	250	352	369
	164	30.1924	30.4351	35.2178	35.5641		41	41.5	101	239	288	325
	166	30.8945	30.6342	35.5719	36.314		41.5	42	80	256	207	249
	168	31.7371	30.7825	36.4523	37.0074		42	42.5	50	174	195	235
	170	32.7201	32.3227	37.8586	38.359		42.5	43	37	152	161	195
	172	33.4223	32.6953	38.577	38.8406		43	43.5	29	110	151	172
	174	34.5457	33.564	38.9046	39.3807		43.5	44	20	104	133	128
	176	35.95	36.1807	39.2109	39.7544		44	44.5	8	93	146	104
	178	35.2479	35.9319	39.2377	40.1147		44.5	45	1	100	90	81
	180	36.3011	35.1334	39.1471	40.5611		45	45.5	1	105	95	56
	182	37.2139	35.283	38.8774	40.8237		45.5	46	0	86	36	8
	184	36.2309	35.5234	38.8219	40.832		46	46.5	0	76	18	0
	186	37.4245	35.8959	38.3955	40.8942		46.5	47	0	49	19	0
	188	36.7224	35.97	37.8373	40.7253		47	47.5	0	24	18	0
	190	37.7756	36.2067	37.7072	40.2655		47.5	48	0	19	20	0
	192	39.3203	36.4865	37.2344	39.7353		48	48.5	0	14	14	0
	194	36.1606	36.3296	36.4759	39.3362		48.5	49	0	12	5	0
	196	34.5457	36.4267	36.8133	39.0649		49	49.5	0	20	0	0
	198	35.4585	36.1474	35.9048	38.5465		49.5	50	0	11	0	0
	200	34.1244	35.3389	35.1311	37.8258		50	50.5	0	14	0	0
	202	34.8968	34.4341	34.5637	36.9756		50.5	51	0	10	0	0
	204	33.3521	33.2574	33.8032	36.1699		51	51.5	0	22	0	0
	206	32.4393	32.3782	32.9334	35.5221		51.5	52	0	16	0	0
	208	31.386	31.7118	32.1526	34.7243		52	52.5	0	9	0	0
	210	29.9115	31.3431	31.4401	33.7007		52.5	53	0	3	0	0
	212	29.3498	30.7301	30.6436	32.8531		53	53.5	0	1	0	0
	214	29.42	29.6689	29.6431	32.0376			total pixels	55071	55071	55071	55071
	216	27.1029	28.2494	28.4764	31.1528
	218	25.8391	26.7133	27.2488	30.2225
	220	23.7326	25.2961	25.9702	29.1736
	222	22.7496	25.0954	24.5009	27.9205
	224	21.6262	23.2572	23.6751	26.6017
	226	20.2921	21.3722	23.0102	25.3113
	228	18.7474	19.6566	22.5862	24.1284
	230	17.4835	18.0981	22.4951	22.9369
	232	16.6409	16.7691	22.3953	21.7259
	234	14.1132	15.4902	22.2285	20.6036
	236	13.1302	14.0818	22.3541	19.4502
	238	12.077	12.9051	22.8351	18.1684
	240	10.3216	11.5508	23.3319	17.053
	242	8.9875	10.0071	23.5516	15.9429
	244	7.86406	8.75917	23.6088	14.8533
	246	7.65342	7.96496	23.2414	13.7913
	248	7.86406	6.82304	19.9584	11.7133
	250	7.23213	6.67947	19.4042	11.2065
	252	6.81084	7.22865	18.9246	11.1118
	254	7.79385	7.69946	17.8736	10.9987
	256	8.07471	7.6539	16.7628	10.7566
	258	8.14492	7.65307	15.452	10.6855
	260	8.00449	7.69598	14.2985	10.9034
	262	8.42578	7.96866	13.6026	11.2889
	264	9.26836	8.56108	13.0166	11.7381
	266	9.97051	9.72761	13.0448	12.0025
	268	10.5322	11.1364	13.3963	12.5015
	270	11.1642	12.1647	13.9955	12.6269
	272	11.3046	12.9814	14.4495	13.1448
	274	11.5152	12.0671	15.0073	14.4259
	276	11.8663	12.923	15.3321	15.5982
	278	12.4982	13.8662	15.6219	16.6521
	280	13.06	14.6943	15.7877	18.1009
	282	14.043	15.7424	16.6537	19.4795
	284	15.026	16.8396	17.7806	20.5445
	286	16.1494	17.3288	18.9913	21.4721
	288	17.5537	17.6136	20.326	22.6327
	290	18.8176	18.1703	21.6642	24.0744
	292	20.5729	18.8431	23.3006	25.3757
	294	21.556	19.5016	24.4782	26.7413
	296	22.2581	20.272	24.6998	28.2919
	298	22.89	21.3846	24.6668	29.7377
	300	23.1007	23.1566	23.3808	30.8253
	302	24.0135	24.3882	24.1626	31.946
	304	25.488	25.6465	25.2244	32.9292
	306	26.8221	27.6796	26.5918	34.4958
	308	28.5774	29.5932	27.8608	35.335
	310	29.6307	30.7674	28.6948	36.1421
	312	30.9647	31.8374	29.9619	37.3802
	314	32.2988	32.8374	31.334	38.7518
	316	33.4223	33.9695	31.9717	40.0331
	318	34.1946	35.0288	33.1329	40.9947
	320	35.8096	35.875	34.5706	41.8646
	322	36.4415	36.7693	35.5899	42.6678
	324	36.933	37.5433	36.2935	43.0705
	326	38.6182	37.6017	36.2962	42.7541
	328	38.4777	37.951	36.5695	42.7459
	330	39.7416	38.2858	38.0892	42.5123
	332	41.4268	38.5772	38.3838	42.7085
	334	39.6714	38.7927	37.7893	42.6442
	336	39.4607	39.4103	37.8629	42.7532
	338	38.1267	40.1081	38.2815	42.5454
	340	39.0395	40.3041	38.1288	42.6301
	342	40.1629	41.0153	38.2632	42.4057
	344	39.1097	42.3073	38.5856	41.4186
	346	40.3033	43.199	38.6011	40.8294
	348	38.4777	43.2534	38.6184	40.4327
	350	38.1267	42.7746	38.8426	39.7505
	352	37.8458	40.8455	38.1404	38.7072
	354	33.9138	40.2513	38.1215	38.0462
	356	36.4415	39.6018	38.1606	37.2675
	358	32.9308	38.8833	37.9724	36.5945
	360	33.9138	38.1372	37.3771	35.8737
	362	32.4393	37.3563	36.8052	35.0145
	364	30.8945	36.5323	36.2055	34.1788
	366	30.4732	35.7449	35.4576	33.3755
	368	28.2264	34.48	34.5448	32.3193
	370	27.1731	32.9825	33.4762	31.1221
	372	26.6114	31.4709	32.4827	30.0017
	374	24.9263	29.8556	31.4417	28.7304
	376	24.4348	28.2202	29.9355	27.5063
	378	21.907	27.5818	27.8105	26.2434
	380	18.8878	26.3186	26.0225	24.8639
	382	17.7644	25.0989	24.4728	23.551
	384	15.4473	23.7264	23.1302	22.3458
	386	14.3238	22.2449	21.684	21.2549
	388	13.8323	20.6667	20.2589	20.4254
	390	12.5685	19.1068	18.7958	19.5056
	392	11.5152	17.5748	17.382	18.4091
	394	11.7961	15.9663	16.0845	17.2576
	396	10.8833	14.405	14.9406	16.0256
	398	9.83008	12.7106	13.7059	14.6979
	400	9.19814	11.1656	12.4485	13.4209
	402	8.91729	9.68644	11.3733	12.1688
	404	8.35557	7.78385	11.0436	10.927
	406	8.21514	6.89241	10.4983	10.4558
	408	8.00449	6.05703	10.2862	10.1205
	410	7.5832	5.65969	9.71207	9.77936
	412	7.30234	5.67218	9.16911	9.72247
	414	7.23213	5.75169	8.47317	10.0721
	416	6.88105	5.7023	7.82269	10.4144
	418	6.88105	5.94325	7.36673	10.9409
	420	7.23213	6.78534	6.94632	11.4432
	422	7.93428	7.73077	7.04402	11.7685
	424	9.05771	8.92839	7.48031	12.0923
	426	9.90029	10.4477	8.24604	12.6237
	428	10.6024	12.7276	9.61106	13.1261
	430	12.0067	16.1047	12.3551	13.2312
	432	12.5685	17.4038	14.5475	13.8676
	434	12.8493	18.0782	16.4037	15.1201
	436	13.9728	18.2754	17.3757	16.7018
	438	15.026	18.1818	18.3374	18.3218
	440	15.7281	17.7221	19.8794	19.881
	442	16.5707	17.5082	22.1762	21.8924
	444	17.975	17.4828	24.9858	24.0198
	446	18.958	17.9298	26.568	25.7762
	448	20.0112	19.5461	26.7614	27.4251
	450	20.8538	21.1707	26.6412	28.7523
	452	21.556	22.447	26.6235	30.2338
	454	22.3283	24.3345	26.8349	31.6126
	456	22.89	26.1207	27.2441	33.0309
	458	24.4348	27.385	27.8222	34.1081
	460	26.4008	29.2701	29.1777	34.5972
	462	28.2264	30.5631	30.6189	35.2124
	464	28.9987	31.8029	31.9525	35.7776
	466	29.7711	33.102	33.3468	36.4671
	468	31.8775	34.3342	34.6308	37.0203
	470	31.1754	35.9576	35.793	37.9433
	472	30.9647	37.2991	36.6508	38.7788
	474	33.1414	38.5167	37.0748	38.9976
	476	34.1946	39.2888	37.6123	39.6729
	478	34.1946	39.9023	38.229	40.2506
	480	35.95	40.3984	38.799	40.4147
	482	36.4415	41.1746	39.7647	40.8715
	484	37.4947	41.5198	40.201	41.0247
	486	38.4777	41.5476	40.6068	41.1872
	488	38.1267	41.893	40.9861	41.1749
	490	38.4075	42.2306	41.3536	41.0057
	492	38.7586	42.2442	41.6048	40.545
	494	36.3713	41.8332	41.5941	40.2636
	496	37.9862	41.56	41.4901	40.0315
	498	36.8628	41.1877	41.3144	39.6265
	500	37.1437	40.5323	40.944	39.3512
	502	37.7756	39.5596	40.7085	38.589
	504	36.0202	38.1641	40.4796	38.4067
	506	38.3373	36.5551	39.999	38.1157
	508	36.3713	35.1632	39.0415	37.8491
	510	34.0542	33.8097	38.4068	37.0934
	512	37.1437	32.8879	37.691	36.3534
	514	35.1776	32.7372	36.7295	35.3886
	516	32.8605	32.8465	35.8604	34.2177
	518	31.1754	32.8338	34.8649	33.0256
	520	29.42	32.6974	33.9726	31.5925

## Sheet: Figure 2
Figure 2
panel:	e, middle (histogram)	height			f, middle (histogram)	slope			g, middle (histogram)	curvature
		bin edge (lower)	bin edge (upper)	count		bin edge (lower)	bin edge (upper)	count		bin edge (lower)	bin edge (upper)	count
		0	0.25	150		0	0.05	1328		-52.9101	-53.7634	6
		0.25	0.5	470		0.05	0.1	4476		-53.7634	-54.6448	93
		0.5	0.75	544		0.1	0.15	6486		-54.6448	-55.5556	125
		0.75	1	566		0.15	0.2	7304		-55.5556	-56.4972	250
		1	1.25	543		0.2	0.25	7187		-56.4972	-57.4713	336
		1.25	1.5	1011		0.25	0.3	7082		-57.4713	-58.4795	378
		1.5	1.75	991		0.3	0.35	7469		-58.4795	-59.5238	417
		1.75	2	1011		0.35	0.4	7429		-59.5238	-60.6061	459
		2	2.25	1229		0.4	0.45	6810		-60.6061	-61.7284	422
		2.25	2.5	2042		0.45	0.5	6181		-61.7284	-62.8931	520
		2.5	2.75	2345		0.5	0.55	5673		-62.8931	-64.1026	530
		2.75	3	2430		0.55	0.6	5316		-64.1026	-65.3595	591
		3	3.25	2615		0.6	0.65	5263		-65.3595	-66.6667	800
		3.25	3.5	3704		0.65	0.7	4746		-66.6667	-68.0272	809
		3.5	3.75	4766		0.7	0.75	4252		-68.0272	-69.4444	906
		3.75	4	4386		0.75	0.8	3748		-69.4444	-70.922	942
		4	4.25	4642		0.8	0.85	3497		-70.922	-72.4638	978
		4.25	4.5	7153		0.85	0.9	3279		-72.4638	-74.0741	953
		4.5	4.75	9420		0.9	0.95	3008		-74.0741	-75.7576	922
		4.75	5	8468		0.95	1	3018		-75.7576	-77.5194	914
		5	5.25	9186		1	1.05	2858		-77.5194	-79.3651	910
		5.25	5.5	10536		1.05	1.1	2798		-79.3651	-81.3008	921
		5.5	5.75	11261		1.1	1.15	2807		-81.3008	-83.3333	898
		5.75	6	10225		1.15	1.2	2699		-83.3333	-85.4701	904
		6	6.25	7834		1.2	1.25	2750		-85.4701	-87.7193	878
		6.25	6.5	6768		1.25	1.3	2667		-87.7193	-90.0901	923
		6.5	6.75	6158		1.3	1.35	2686		-90.0901	-92.5926	900
		6.75	7	5306		1.35	1.4	2579		-92.5926	-95.2381	923
		7	7.25	4910		1.4	1.45	2623		-95.2381	-98.0392	911
		7.25	7.5	4670		1.45	1.5	2636		-98.0392	-101.01	933
		7.5	7.75	4610		1.5	1.55	2552		-101.01	-104.167	942
		7.75	8	4476		1.55	1.6	2517		-104.167	-107.527	960
		8	8.25	4211		1.6	1.65	2578		-107.527	-111.111	979
		8.25	8.5	3949		1.65	1.7	2531		-111.111	-114.943	976
		8.5	8.75	3811		1.7	1.75	2499		-114.943	-119.048	1019
		8.75	9	3455		1.75	1.8	2457		-119.048	-123.457	1009
		9	9.25	3251		1.8	1.85	2540		-123.457	-128.205	1040
		9.25	9.5	3178		1.85	1.9	2453		-128.205	-133.333	1072
		9.5	9.75	2936		1.9	1.95	2425		-133.333	-138.889	1084
		9.75	10	2746		1.95	2	2473		-138.889	-144.928	1118
		10	10.25	2659		2	2.05	2468		-144.928	-151.515	1130
		10.25	10.5	2446		2.05	2.1	2455		-151.515	-158.73	1195
		10.5	10.75	2420		2.1	2.15	2413		-158.73	-166.667	1151
		10.75	11	2377		2.15	2.2	2336		-166.667	-175.439	1229
		11	11.25	2255		2.2	2.25	2345		-175.439	-185.185	1219
		11.25	11.5	2113		2.25	2.3	2267		-185.185	-196.078	1260
		11.5	11.75	2086		2.3	2.35	2305		-196.078	-208.333	1280
		11.75	12	1999		2.35	2.4	2308		-208.333	-222.222	1264
		12	12.25	1949		2.4	2.45	2418		-222.222	-238.095	1349
		12.25	12.5	1890		2.45	2.5	2431		-238.095	-256.41	1325
		12.5	12.75	1877		2.5	2.55	2528		-256.41	-277.778	1373
		12.75	13	1848		2.55	2.6	2502		-277.778	-303.03	1357
		13	13.25	1799		2.6	2.65	2551		-303.03	-333.333	1450
		13.25	13.5	1703		2.65	2.7	2614		-333.333	-370.37	1532
		13.5	13.75	1704		2.7	2.75	2706		-370.37	-416.667	1900
		13.75	14	1650		2.75	2.8	2663		-416.667	-476.19	2054
		14	14.25	1544		2.8	2.85	2734		-476.19	-555.556	2624
		14.25	14.5	1493		2.85	2.9	2909		-555.556	-666.667	2750
		14.5	14.75	1483		2.9	2.95	3031		-666.667	-833.333	2996
		14.75	15	1448		2.95	3	3075		-833.333	-1111.11	3494
		15	15.25	1378		3	3.05	3208		-1111.11	-1666.67	3735
		15.25	15.5	1400		3.05	3.1	3176		-1666.67	-3333.33	4510
		15.5	15.75	1330		3.1	3.15	2810		-3333.33	Inf	5328
		15.75	16	1346		3.15	3.2	2771		Inf	3333.33	5600
		16	16.25	1328		3.2	3.25	2597		3333.33	1666.67	6446
		16.25	16.5	1306		3.25	3.3	2578		1666.67	1111.11	6735
		16.5	16.75	1223		3.3	3.35	2546		1111.11	833.333	6712
		16.75	17	1283		3.35	3.4	2504		833.333	666.667	6629
		17	17.25	1201		3.4	3.45	2376		666.667	555.556	7136
		17.25	17.5	1231		3.45	3.5	2347		555.556	476.19	8220
		17.5	17.75	1204		3.5	3.55	2255		476.19	416.667	8751
		17.75	18	1191		3.55	3.6	2170		416.667	370.37	9945
		18	18.25	1169		3.6	3.65	2021		370.37	333.333	10560
		18.25	18.5	1133		3.65	3.7	1887		333.333	303.03	11457
		18.5	18.75	1170		3.7	3.75	1986		303.03	277.778	11571
		18.75	19	1133		3.75	3.8	2125		277.778	256.41	10501
		19	19.25	1153		3.8	3.85	2088		256.41	238.095	9465
		19.25	19.5	1105		3.85	3.9	1808		238.095	222.222	9385
		19.5	19.75	1155		3.9	3.95	1595		222.222	208.333	8465
		19.75	20	1102		3.95	4	1502		208.333	196.078	6156
		20	20.25	1126		4	4.05	1300		196.078	185.185	4271
		20.25	20.5	1107		4.05	4.1	1097		185.185	175.439	3069
		20.5	20.75	1092		4.1	4.15	983		175.439	166.667	2080
		20.75	21	1077		4.15	4.2	982		166.667	158.73	823
		21	21.25	1058		4.2	4.25	951		158.73	151.515	471
		21.25	21.5	1062		4.25	4.3	906		151.515	144.928	296
		21.5	21.75	1031		4.3	4.35	806		144.928	138.889	239
		21.75	22	1068		4.35	4.4	706		138.889	133.333	131
		22	22.25	1048		4.4	4.45	628		133.333	128.205	19
		22.25	22.5	1009		4.45	4.5	516
		22.5	22.75	1028		4.5	4.55	487
		22.75	23	1011		4.55	4.6	430
		23	23.25	968		4.6	4.65	278
		23.25	23.5	960		4.65	4.7	215
		23.5	23.75	967		4.7	4.75	155
		23.75	24	982		4.75	4.8	106
		24	24.25	950		4.8	4.85	92
		24.25	24.5	955		4.85	4.9	87
		24.5	24.75	851		4.9	4.95	90
		24.75	25	716		4.95	5	103
		25	25.25	700		5	5.05	112
		25.25	25.5	717		5.05	5.1	66
		25.5	25.75	696		5.1	5.15	11
		25.75	26	688		5.15	5.2	0
		26	26.25	710		5.2	5.25	0
		26.25	26.5	595		5.25	5.3	0
		26.5	26.75	550		5.3	5.35	0
		26.75	27	493		5.35	5.4	0
		27	27.25	492		5.4	5.45	0
		27.25	27.5	495		5.45	5.5	0
		27.5	27.75	452		5.5	5.55	0
		27.75	28	387		5.55	5.6	0
		28	28.25	343		5.6	5.65	0
		28.25	28.5	315		5.65	5.7	0
		28.5	28.75	314		5.7	5.75	0
		28.75	29	315		5.75	5.8	0
		29	29.25	203		5.8	5.85	0
		29.25	29.5	158		5.85	5.9	0
		29.5	29.75	156		5.9	5.95	0
		29.75	30	82		5.95	6	0
		30	30.25	22
		30.25	30.5	0
		30.5	30.75	0
		30.75	31	0
		31	31.25	0
		31.25	31.5	0
		31.5	31.75	0
		31.75	32	0
		32	32.25	0
		32.25	32.5	0
		32.5	32.75	0
		32.75	33	0
		33	33.25	0
		33.25	33.5	0
		33.5	33.75	0
		33.75	34	0
		34	34.25	0
		34.25	34.5	0
		34.5	34.75	0
		34.75	35	0
panel:	i	frame #
		1	2	3	4	5	6	7	8	9	10	11	12	13	14	15	16	17	18	19	20	21	22	23	24	25	26	27	28	29	30	31	32	33	34	35	36	37	38	39	40	41	42	43	44	45	46	47	48
	% occupancy	0.00840285	0.0111357	0.00859589	0.00959515	0.00722948	0.00978819	0.0351519	0.025254	0.0342965	0.0331913	0.0134711	0.00411437	0.00572681	0.015163	0.0120289	0.0047162	0.0141334	0.00454965	0.00457236	0.0103862	0.00703644	0.0076799	0.00956865	0.0227899	0.0363934	0.0136906	0.0055262	0.00850883	0.00838771	0.0103067	0.00808491	0.00650653	0.00566246	0.00328165	0.0107193	0.0150759	0.00746794	0.0242699	0.0190881	0.0159881	0.0204583	0.027771	0.033267	0.0278581	0.036261	0.0363404	0.043691	0.0492135
	% occupancy (smoothed, 10 frame kernel)	0.00840285	0.00937814	0.00899181	0.0128427	0.0166055	0.0193598	0.0196193	0.0191213	0.0186915	0.019573	0.019822	0.0164402	0.0152046	0.0118994	0.00871954	0.00837678	0.00870145	0.00891846	0.00829687	0.00949253	0.0130122	0.012963	0.0130715	0.0135089	0.0132869	0.0136502	0.0136952	0.013355	0.0114519	0.00777285	0.00744271	0.00850379	0.00838813	0.0101528	0.0111285	0.0120067	0.0135569	0.0160134	0.0193451	0.0212494	0.0236033	0.0268113	0.0289692	0.0323165	0.0374318	0.0457842	0.0495587	0.0536273
[truncated: 271 more columns]

## Sheet: Figure 3
Figure 3
panel:	a,d,g,j (left to right)							m-q
			histogram bin count					substrate prominence (nm)	spiral center height (nm)	spiral area (nm^2)	spiral center distance from nearest substrate maximum (nm)
	histogram bin lower edge (nm)	histogram bin upper edge (nm)	Histogram 1 (a)	Histogram 2 (d)	Histogram 3 (g)	Histogram 4 (j)		30	0.949501	1173.81	87.818
	0	1	66820	283	0	91		30	0	1275.4	91.6079
	1	2	0	1548	396	1071		30	2.63319	819.133	82.662
	2	3	0	3576	949	1459		30	4.74079	4200.48	93.4345
	3	4	0	4034	2201	1604		30	5.88413	5299	96.5401
	4	5	0	7915	3973	3054		30	4.28597	4214.31	104.062
	5	6	0	11894	5121	3720		30	1.6617	2829.75	99.0051
	6	7	0	9733	8067	3832		30	28.2729	19625.9	18.7883
	7	8	0	6377	6300	3469		30	30.4695	21131.4	15
	8	9	0	2826	5008	2788		30	33.8358	18366.2	8.544
	9	10	0	1615	3858	2338		30	31.4486	16454.7	15.2643
	10	11	0	1019	2443	2019		30	0.777595	970.513	77.6209
	11	12	0	650	1558	1726		30	2.10244	1050.14	79.511
	12	13	0	154	1182	1523		30	7.42887	3348.45	104.637
	13	14	0	22	1040	1428		30	5.73062	3739.42	96.8762
	14	15	0	0	931	1334		30	3.49321	3493.28	105.38
	15	16	0	0	826	1256		30	5.62951	3087	96.2081
	16	17	0	0	772	1197		30	9.40508	3924.96	120.283
	17	18	0	0	688	1146		30	8.02689	4373.45	101.316
	18	19	0	0	643	1101		30	7.89957	3111.42	106.527
	19	20	0	0	611	1060		30	33.3906	19986.1	22.4722
	20	21	0	0	573	1036		30	31.4732	17645.7	27.5136
	21	22	0	0	527	990		30	30.2453	18676.7	21.4709
	22	23	0	0	485	939		30	29.3099	11173.9	32.9848
	23	24	0	0	470	899		30	32.1875	19491.2	18.0278
	24	25	0	0	448	893		30	39.2484	15795.2	8.24621
	25	26	0	0	440	874		30	5.63828	901.513	108.453
	26	27	0	0	376	842		30	6.37947	798.346	87.3212
	27	28	0	0	326	851		30	5.38362	5863.35	108.374
	28	29	0	0	321	823		30	12.3358	1200	44.8219
	29	30	0	0	236	826		30	4.08055	4618.99	99.8248
	30	31	0	0	237	804		30	2.13798	4646.42	108.977
	31	32	0	0	262	804		30	1.37007	3913.78	95.462
	32	33	0	0	184	796		30	0	1991.01	93.2309
	33	34	0	0	125	755		30	1.94222	3939.89	101.119
	34	35	0	0	69	673		30	3.26964	5060.04	95.483
	35	36	0	0	0	550		30	21.3894	11235.4	26.6271
	36	37	0	0	0	427		30	27.4654	17964.7	4.47214
	37	38	0	0	0	344		30	24.0631	13398.9	20.1246
	38	39	0	0	0	106		30	23.2188	16927.3	21.9317
	39	40	0	0	0	97		30	18.8802	19721.5	35.2278
	40	41	0	0	0	101		30	26.0169	18076.8	1.41421
	41	42	0	0	0	0		30	4.88923	6078.66	69.9714
	42	43	0	0	0	0		30	5.19576	5681.19	94.0479
	43	44	0	0	0	0		30	11.068	2793.61	58.6941
	44	45	0	0	0	0		30	1.60714	5872.9	96.9381
	Total pixels:		66820	51646	51646	51646		30	21.9873	12164	26.4197
								30	27.7211	12786	9.43398
								30	30.0444	20387.8	7.81025
								30	0	5511.06	106.827
								30	1.15343	5311.73	95.7706
								30	0	2082.9	98.4124
								30	33.7677	17052.6	14.0357
								30	37.8284	17698.3	17.1172
								30	36.4327	20176.7	18.9737
								30	10.6936	17377.1	89.8944
								30	4.04333	9959.87	92.6984
								30	38.1229	2143.46	2.23607
								30	8.65302	5662.54	69.9714
								30	7.60198	3346.77	67.9779
								30	2.66549	1694.46	82.0366
								30	32.527	14380.6	20.6155
								30	33.6214	9853.81	17.8885
								30	31.3314	9817.88	11.1803
								30	32.3136	15272.4	17.72
								30	30.3217	18703.2	20.2485
								30	0	869.04	92.957
								30	4.93592	6215.64	95.4149
								30	21.8467	3117.46	32.45
								30	2.18575	4973.85	93.5094
								30	2.91185	3124.46	83.8153
								30	0.732884	2598.94	89.6437
								30	1.75239	1535.95	74.8866
								30	2.18599	5901.79	87.1149
								30	7.66513	3799.66	72.0069
								30	22.5926	8090.9	26.0192
								30	7.88595	2710.67	89.2693
								30	6.33205	4767.08	67.2086
								20	22.9253	17875.7	14.8661
								20	18.5134	13159.4	22.3607
								20	15.9961	15823.2	33.2415
								20	4.57442	5263.21	84.0595
								20	4.30268	3718.02	75.1332
								20	6.63988	1059.82	53.4509
								20	1.50843	946.56	63.0079
								20	3.85479	17189.5	91.9239
								20	14.6261	23415.3	32.5576
								20	15.3188	12980.7	25.9422
								20	0	4281.83	97.6729
								20	22.7292	28785.3	20.2485
								20	22.1501	5256.77	12.0416
								20	1.04536	9634.43	87.8009
								20	1.06967	7828.85	109.225
								20	20.1594	5143.18	13.0384
								20	0.763364	11916.2	73.5527
								20	5.47707	15668.5	106.668
								20	5.59861	13145.4	109.636
								20	3.72003	7372.87	77.5242
								20	3.27948	4409.39	78.2368
								20	2.50571	13387.4	102.65
								20	2.71402	4256.72	82.4924
								20	21.6757	8852.71	3.60555
								20	23.7511	8585.54	11.1803
								20	25.7576	14325.8	17
								20	2.30524	4507.18	86.8332
								20	2.27154	4577.92	82.8553
								20	4.65075	10610.5	90.5207
								20	2.13912	4595.1	81.4923
								20	0	2831.07	84.9706
								20	4.26275	946.295	69.7209
								20	2.28774	8610.24	100.419
								20	2.75355	6272.52	85.5862
								20	20.1361	14387.6	29.0689
								20	27.0832	7737.81	14.2127
								20	21.9074	13481.6	13
								20	2.31798	2847.28	82.28
								20	6.96368	5456.06	97.6217
								20	7.50269	2568.4	64.1327
								20	3.5352	3801.77	91.6788
								20	4.05575	4504.69	73.437
								20	0.615912	2030.43	82.2192
								20	16.3715	8102.51	21.5407
								20	20.4527	9141.87	20.6155
								20	2.3685	2552.38	71.2811
								20	25.9201	16243	13
								20	4.5202	11675.3	105.209
								20	1.85772	1074.92	101.316
								20	13.7936	18469.6	32.3883
								20	0	1577.09	112.539
								20	29.238	20558.8	4.47214
								20	22.1343	12357.8	22.6274
								20	18.144	19314.2	26.5707
								20	22.7193	12131.7	18.6011
								20	31.1667	31982.5	8.24621
								20	29.2156	13893.7	4.12311
								20	6.43267	10174.6	96.2133
								20	4.51902	9470.24	120.88
								20	3.44283	1507.43	61.9112
								20	19.418	20417.4	11
								20	22.3734	17622.9	8.94427
								20	14.5238	10375.6	29
								20	0.63579	1129.06	84.0238
								20	3.36049	3372.81	70.214
								20	2.32377	4027.65	93.4345
								20	16.3437	12185.9	30.0167
								20	7.25789	16589.8	57.7235
								20	1.65391	17857.8	87.3212
								20	0	12534.8	107.713
								20	0.398148	10238.1	96.5194
								20	22.1449	17968	3
								20	6.84325	2618.32	106.527
								20	7.62308	20303.5	35.6931
								20	24.2062	14820.1	9.84886
								20	1.53835	24247.5	59.0762
								20	0.656612	10151.6	109.882
								20	18.2585	9522.82	13.4536
								20	0.75312	2055.25	61.4003
								20	3.59262	2978.4	104.995
								5	6.59517	25591.7	1.13729
								5	1.99533	29901.3	23.6262
								5	6.10078	3500.87	102.552
								5	1.88215	29177.5	50.2217
								5	5.51336	32085	15.3731
								5	3.5314	10029.6	47.0203
								5	0.609857	24196.7	74.9126
								5	0	4150.87	78.2652
								5	1.35638	42366.7	89.4514
								5	2.42051	23459.2	33.1488
								5	1.181	5772.27	61.1055
								5	5.21531	8363.72	29.6649
								5	4.9045	26069.2	22.5251
								5	4.5429	29789.4	40.6439
								5	5.06186	32602.1	25.142
								5	2.50668	10862.9	35.7485
								5	1.48888	9218.16	53.0252
								5	0	8380.88	61.2785
								5	3.17757	6567.67	65.408
								5	2.94529	12483.3	42.1188
								5	5.10796	16191.8	32.684
								5	0.658912	14152	74.3333
								5	0.844765	25992.5	51.6992
								5	3.02876	25906.5	39.6361
								5	4.91588	24477.6	68.2268
								5	0	13625.9	57.0052
								5	7.13707	27333.8	22.0035
								5	5.29029	12787.1	28.8585
								5	1.74537	9630.47	60.966
								5	3.10752	14886.8	50.566
								5	0.320574	2302.28	58.4179
								5	6.7421	10692.3	16.6102
								5	3.76232	17447.7	65.5176
								5	4.0102	4277.32	65.8382
								5	3.67482	45314.3	51.5592
								5	2.40575	1669	51.4383
								5	2.04278	7169.56	82.809
								5	6.98336	2689.65	68.1184
								5	0	6250.98	81.0226
								5	3.26476	13587.9	48.3614
								5	3.71813	19421.3	41.3526
								5	5.02412	11869.3	23.8058
								5	8.66824	19781.7	8.22657
								5	3.12297	4707.62	98.869
								5	5.81449	12494.8	13.3426
								5	4.98048	21704.3	28.4854
								5	8.59243	14145.3	15.4235
								5	5.64423	8722.39	33.3068
								5	1.7781	12606.7	81.2676
								5	2.71114	11343	46.5599
								5	5.69642	11084	26.333
								5	3.07081	10104.1	67.5897
								5	4.28016	5863.29	34.4844
								5	1.85387	11448.8	93.3392
								5	0.785135	2703.25	69.6093
								5	3.20929	14108.1	69.8201
								5	2.05883	10300	79.0783
								5	2.48787	9616.88	77.2024
								5	2.94831	4515.72	72.8011
								5	2.87969	26776.9	44.4072
								5	2.32813	20166.4	33.3017
								5	3.09218	18561.4	21.2603
								5	4.26277	21230.8	35.4683
								5	3.50002	3121.99	77.666
								5	7.97783	18674.4	10.6301
								5	4.56029	20718.7	17.6918
								5	5.60679	12479.5	36.1248
								5	7.14227	13844.6	22.6274
								5	3.47839	14417.5	75.1332
								5	0	15184.7	68.352
								5	3.94124	42198.1	89.1067
								5	3.86005	32922.2	25.9615
								5	0.246518	20120.9	68.942
								5	1.91651	14509.8	89.0955
								5	1.50409	20278	86.764
								5	3.39318	9057.94	42.3792
								5	1.84813	7934.44	90.1388
								5	0	12611.7	57.9396
								5	1.73763	15248.3	69.857
								5	2.02858	14802.3	58.1808
								5	0.166978	14906.3	72.1803
								5	6.17486	15094.2	32.45
								5	4.79205	2361.62	67.1193
								5	4.43231	4317.92	85.4225
								5	3.14161	8869.99	30.5287
								5	8.59311	10336.8	13.3417
								5	0.241925	37111.1	84.8999
								5	1.78193	34795.6	66.2722
								5	1.03993	10798.3	65.146
								5	3.11379	6434.75	38.0132
								5	3.48283	9927.37	71.8679
								5	0	19677.9	66.6483
								5	3.79979	20229.8	15.5563
								5	4.27459	17001.5	27.6586
								5	6.35469	29684.6	26.8328
								5	4.85435	18289.4	32.249
								5	1.41065	10428.3	42.3792
								5	1.02802	12471.7	70.4344
								0	2.2589	12316.1	n/a
								0	4.64703	9333.02	n/a
								0	2.22498	20902.2	n/a
								0	0	31767.1	n/a
								0	5.17982	13091.3	n/a
								0	2.18818	1597.98	n/a
								0	6.10695	16695.9	n/a
								0	7.45762	29457	n/a
								0	5.3453	23390.4	n/a
								0	4.15901	35229.5	n/a
								0	7.40112	19819.3	n/a
								0	6.27988	9651.1	n/a
								0	6.12432	15842.8	n/a
								0	5.89929	8679.47	n/a
								0	5.46564	17114.9	n/a
								0	2.19435	32305.7	n/a
								0	5.22074	19239.4	n/a
								0	4.03936	13403.4	n/a
								0	5.61583	5200.58	n/a
								0	4.40083	11523.2	n/a
								0	3.62282	6717.75	n/a
								0	0.131385	19991.6	n/a
								0	5.77544	18649.4	n/a
								0	0	11986	n/a
								0	2.36009	25573	n/a
								0	5.01704	15071.1	n/a
								0	1.75838	2371.23	n/a
								0	5.40093	13419	n/a
								0	1.77118	5216.47	n/a
								0	0.880374	8441.7	n/a
								0	8.17537	27636	n/a
								0	4.02986	26930.5	n/a
								0	1.31024	10119	n/a
								0	7.41686	12704.7	n/a
								0	7.08458	4873.78	n/a
								0	6.66078	11680.6	n/a
								0	2.8347	3780.58	n/a
								0	0	16251	n/a
								0	7.07802	10900.6	n/a
								0	3.96432	22116.5	n/a
								0	8.42703	10679.1	n/a
								0	5.17221	28458.3	n/a
								0	7.97832	26473.2	n/a
								0	3.40797	17134	n/a
								0	8.39535	3323.07	n/a
								0	6.82652	20423.7	n/a
								0	7.47796	30037.4	n/a
								0	2.79038	13768.3	n/a
								0	1.62841	28287.8	n/a
								0	1.35591	5748.16	n/a
								0	6.75937	7981.81	n/a
								0	6.49732	3800.6	n/a
								0	5.95937	11653.1	n/a
								0	5.79793	2060.89	n/a
								0	1.73552	2931.13	n/a
								0	7.5972	8406.93	n/a
								0	6.27695	10578.3	n/a
								0	5.90659	17868.3	n/a
								0	4.7771	4332.26	n/a
								0	0	13539.7	n/a
								0	7.47334	12767.1	n/a
								0	3.27531	24075.7	n/a
								0	2.96837	25010.5	n/a
								0	3.90295	18217.2	n/a
								0	8.50612	28681.8	n/a
								0	6.05619	4101.96	n/a
								0	3.77852	2909.19	n/a
								0	2.94136	4962.28	n/a
								0	2.02173	8011.57	n/a
								0	1.68111	6273.51	n/a
								0	2.66194	14553	n/a
								0	4.00324	16501.4	n/a
								0	2.46518	22271.6	n/a
								0	5.00545	30030.4	n/a
								0	2.78352	3178.13	n/a
								0	2.8467	5014.06	n/a
								0	5.79081	22669.6	n/a
								0	5.74313	28203.4	n/a
								0	5.59831	16129.3	n/a
								0	7.25723	32589.6	n/a
								0	4.30846	8063.04	n/a
								0	7.35359	43471.7	n/a
								0	0	2023.24	n/a
								0	6.56033	13266.2	n/a
								0	6.32497	7935.95	n/a
								0	4.19865	9849.15	n/a
								0	5.14247	13051.5	n/a
								0	5.90523	47261.7	n/a
								0	6.33837	12548.4	n/a
								0	7.10903	13475.3	n/a
								0	5.69114	17994.5	n/a
								0	3.43514	3987.81	n/a
								0	3.81606	12985.6	n/a
								0	2.71023	48445.9	n/a
								0	4.94022	36499	n/a
								0	3.04619	9328.56	n/a
								0	5.22566	23045.8	n/a
								0	4.19355	1492.31	n/a
								0	3.23503	2939.73	n/a

## Sheet: Figure 4
Figure 4
panel:	i
line profile (top), passing between protrusions				line profile (bottom), passing across protrusions				line profile (top), roughly vertical				line profile (top), roughly horizontal				line profile (top), roughly vertical				line profile (top), roughly horizontal
distance (nm)	distance from spiral center (nm)	height (nm)		distance (nm)	distance from spiral center (nm)	height (nm)		distance (nm)	distance from spiral center (nm)	height (nm)		distance (nm)	distance from spiral center (nm)	height (nm)		distance (nm)	distance from spiral center (nm)	height (nm)		distance (nm)	distance from spiral center (nm)	height (nm)
0	81	0.529527		0	81	30.7353		0	48	5.83554		0	48	2.79001		0	35	3.39197		0	35	2.54602
1	80	0.750296		1	80	30.8544		1	47	5.78139		1	47	2.53567		1	34	3.12257		1	34	2.59167
2	79	0.971066		2	79	31.0341		2	46	5.72724		2	46	2.42996		2	33	2.89992		2	33	2.63742
3	78	1.19184		3	78	31.2541		3	45	5.67319		3	45	2.43424		3	32	2.76368		3	32	2.68307
4	77	1.41261		4	77	31.516		4	44	5.61904		4	44	2.51537		4	31	2.75389		4	31	2.72872
5	76	1.63338		5	76	31.8001		5	43	5.56498		5	43	2.64438		5	30	2.9189		5	30	2.77446
6	75	1.85404		6	75	32.0942		6	42	5.51083		6	42	2.79429		6	29	3.21427		6	29	2.82011
7	74	2.07491		7	74	32.3891		7	41	5.45668		7	41	2.93972		7	28	3.52162		7	28	2.86576
8	73	2.29558		8	73	32.6753		8	40	5.40253		8	40	3.05559		8	27	3.74487		8	27	2.91141
9	72	2.51635		9	72	32.931		9	39	5.34838		9	39	3.11711		9	26	3.88311		9	26	2.95716
10	71	2.73712		10	71	33.1528		10	38	5.29423		10	38	3.11163		10	25	3.96342		10	25	3.00281
11	70	2.95789		11	70	33.3376		11	37	5.24017		11	37	3.03598		11	24	4.00098		11	24	3.04846
12	69	3.17516		12	69	33.4827		12	36	5.18602		12	36	2.9236		12	23	4.01007		12	23	3.0941
13	68	3.24801		13	68	33.5741		13	35	5.13197		13	35	2.7921		13	22	4.00667		13	22	3.13975
14	67	2.94877		14	67	33.6376		14	34	5.07782		14	34	2.65921		14	21	4.01506		14	21	3.1855
15	66	2.78032		15	66	33.668		15	33	5.02367		15	33	2.53219		15	20	4.05002		15	20	3.23115
16	65	2.85187		16	65	33.6543		16	32	4.96951		16	32	2.40507		16	19	4.12544		16	19	3.2769
17	64	2.84265		17	64	33.6189		17	31	4.91546		17	31	2.29408		17	18	4.25419		17	18	3.32255
18	63	2.5402		18	63	33.5537		18	30	4.86131		18	30	2.18847		18	17	4.45856		18	17	3.36819
19	62	2.29408		19	62	33.4534		19	29	4.80716		19	29	2.08365		19	16	4.69479		19	16	3.41394
20	61	2.24437		20	61	33.3328		20	28	4.75301		20	28	1.99923		20	15	4.91834		20	15	3.45959
21	60	2.34499		21	60	33.1845		21	27	4.69826		21	27	1.91462		21	14	5.08455		21	14	3.50524
22	59	2.52748		22	59	33.0044		22	26	4.64301		22	26	1.83708		22	13	5.18344		22	13	3.55089
23	58	2.74775		23	58	32.7983		23	25	4.58777		23	25	1.77377		23	12	5.19313		23	12	3.59654
24	57	2.96451		24	57	32.5597		24	24	4.53262		24	24	1.71056		24	11	5.14339		24	11	3.64218
25	56	3.13126		25	56	32.321		25	23	4.47737		25	23	1.65989		25	10	5.0448		25	10	3.68793
26	55	3.21294		26	55	32.0505		26	22	4.41755		26	22	1.61778		26	9	4.90616		26	9	3.73358
27	54	3.22256		27	54	31.7552		27	21	4.35573		27	21	1.57568		27	8	4.73645		27	8	3.77653
28	53	3.17495		28	53	31.4198		28	20	4.29401		28	20	1.55169		28	7	4.54317		28	7	3.81179
29	52	3.07855		29	52	31.1298		29	19	4.2321		29	19	1.53068		29	6	4.3404		29	6	3.83856
30	51	2.95619		30	51	30.7941		30	18	4.17038		30	18	1.53068		30	5	4.14002		30	5	3.83497
31	50	2.8208		31	50	30.4536		31	17	4.09702		31	17	1.51237		31	4	3.95583		31	4	3.80989
32	49	2.68652		32	49	30.0965		32	16	4.02206		32	16	1.51247		32	3	3.78922		32	3	3.75556
33	48	2.56937		33	48	29.7396		33	15	3.9471		33	15	1.52093		33	2	3.62251		33	2	3.64988
34	47	2.48248		34	47	29.3801		34	14	3.87205		34	14	1.54203		34	1	3.50594		34	1	3.53361
35	46	2.43969		35	46	29.0194		35	13	3.7958		35	13	1.56313		35	0	3.39197	SPIRAL CENTER	35	0	3.39197
36	45	2.46935		36	45	28.6587		36	12	3.70103		36	12	1.60036		36	1	3.30407		36	1	3.25672
37	44	2.57849		37	44	28.2522		37	11	3.60617		37	11	1.64556		37	2	3.25023		37	2	3.13526
38	43	2.77861		38	43	27.9345		38	10	3.5113		38	10	1.69075		38	3	3.19639		38	3	3.05065
39	42	2.99507		39	42	27.5709		39	9	3.41644		39	9	1.73714		39	4	3.20428		39	4	2.99721
40	41	3.13367		40	41	27.2072		40	8	3.316		40	8	1.80871		40	5	3.21816		40	5	3.0054
41	40	3.19951		41	40	26.83		41	7	3.20491		41	7	1.87938		41	6	3.25532		41	6	3.07373
42	39	3.24631		42	39	26.4485		42	6	3.09381		42	6	1.95006		42	7	3.32924		42	7	3.1881
43	38	3.31626		43	38	26.067		43	5	2.98282		43	5	2.03099		43	8	3.42373		43	8	3.33793
44	37	3.40905		44	37	25.6602		44	4	2.8798		44	4	2.12456		44	9	3.53181		44	9	3.51233
45	36	3.49624		45	36	25.2414		45	3	2.78702		45	3	2.21813		45	10	3.65197		45	10	3.70042
46	35	3.57891		46	35	24.8227		46	2	2.69425		46	2	2.3117		46	11	3.77443		46	11	3.8911
47	34	3.59906		47	34	24.361		47	1	2.60147		47	1	2.42229		47	12	3.8923		47	12	4.0733
48	33	3.59375		48	33	23.8815		48	0	2.53627	SPIRAL CENTER	48	0	2.53627		48	13	4.00567		48	13	4.22543
49	32	3.5742		49	32	23.3477		49	1	2.44459		49	1	2.65025		49	14	4.09977		49	14	4.36177
50	31	3.55035		50	31	22.8493		50	2	2.40089		50	2	2.76841		50	15	4.16879		50	15	4.49812
51	30	3.5264		51	30	22.2874		51	3	2.39741		51	3	2.9001		51	16	4.20425		51	16	4.58522
52	29	3.50245		52	29	21.6957		52	4	2.39392		52	4	3.0318		52	17	4.19746		52	17	4.66503
53	28	3.4786		53	28	21.0562		53	5	2.39044		53	5	3.1635		53	18	4.13922		53	18	4.73934
54	27	3.45465		54	27	20.414		54	6	2.40348		54	6	3.30495		54	19	4.02026		54	19	4.77091
55	26	3.4307		55	26	19.7137		55	7	2.43225		55	7	3.45187		55	20	3.83047		55	20	4.80257
56	25	3.40685		56	25	19.0135		56	8	2.46112		56	8	3.5987		56	21	3.56437		56	21	4.82005
57	24	3.3829		57	24	18.2823		57	9	2.48988		57	9	3.74642		57	22	3.23325		57	22	4.81166
58	23	3.35895		58	23	17.5446		58	10	2.54045		58	10	3.90589		58	23	2.87835		58	23	4.80327
59	22	3.3351		59	22	16.8037		59	11	2.59132		59	11	4.06536		59	24	2.55421		59	24	4.776
60	21	3.31656		60	21	16.0614		60	12	2.64238		60	12	4.22383		60	25	2.28502		60	25	4.73555
61	20	3.30563		61	20	15.3191		61	13	2.70022		61	13	4.38798		61	26	2.08434		61	26	4.69519
62	19	3.32367		62	19	14.6114		62	14	2.76691		62	14	4.5574		62	27	1.93551		62	27	4.63506
63	18	3.38109		63	18	13.9206		63	15	2.83371		63	15	4.72683		63	28	1.83732		63	28	4.57064
64	17	3.46898		64	17	13.2298		64	16	2.9004		64	16	4.89625		64	29	1.82054		64	29	4.50531
65	16	3.66921		65	16	12.5788		65	17	2.9671		65	17	5.07085		65	30	1.8542		65	30	4.4249
66	15	3.92315		66	15	11.9628		66	18	3.04145		66	18	5.24585		66	31	1.93731		66	31	4.34439
67	14	4.21146		67	14	11.3562		67	19	3.12089		67	19	5.42075		67	32	2.08574		67	32	4.26168
68	13	4.38864		68	13	10.7885		68	20	3.20033		68	20	5.59564		68	33	2.3037		68	33	4.17298
69	12	4.48935		69	12	10.2207		69	21	3.27966		69	21	5.76885		69	34	2.57539		69	34	4.08438
70	11	4.56431		70	11	9.67569		70	22	3.3591		70	22	5.93887		70	35	2.86886		70	35	4.04263
71	10	4.63767		71	10	9.13794		71	23	3.4451		71	23	6.10819
72	9	4.71102		72	9	8.6038		72	24	3.5329		72	24	6.26866
73	8	4.78448		73	8	8.08049		73	25	3.6207		73	25	6.42912
74	7	4.85784		74	7	7.41989		74	26	3.7086		74	26	6.57844
75	6	4.93119		75	6	7.04258		75	27	3.79639		75	27	6.72467
76	5	5.00465		76	5	6.56376		76	28	3.88827		76	28	6.86154
77	4	5.06989		77	4	6.14547		77	29	3.98035		77	29	6.98886
78	3	5.1224		78	3	5.79864		78	30	4.07243		78	30	7.11159
79	2	5.17481		79	2	5.53437		79	31	4.1657		79	31	7.21552
80	1	5.22732		80	1	5.36151		80	32	4.25788		80	32	7.32073
81	0	5.27973	SPIRAL CENTER	81	0	5.27973		81	33	4.35055		81	33	7.39927
82	1	5.33224		82	1	5.30058		82	34	4.44333		82	34	7.47523
83	2	5.38466		83	2	5.35038		83	35	4.5361		83	35	7.52619
84	3	5.43717		84	3	5.39568		84	36	4.62878		84	36	7.56053
85	4	5.45741		85	4	5.4517		85	37	4.72155		85	37	7.59468
86	5	5.45691		86	5	5.53457		86	38	4.81433		86	38	7.62892
87	6	5.42003		87	6	5.66225		87	39	4.9071		87	39	7.61937
88	7	5.35519		88	7	6.0636		88	40	4.99988		88	40	7.60125
89	8	5.27492		89	8	6.16441		89	41	5.09255		89	41	7.58313
90	9	5.1722		90	9	6.54192		90	42	5.18712		90	42	7.56123
91	10	5.05946		91	10	7.00019		91	43	5.29233		91	43	7.49066
92	11	4.94051		92	11	7.5211		92	44	5.41846		92	44	7.42018
93	12	4.81735		93	12	8.07738		93	45	5.57633		93	45	7.3495
94	13	4.69779		94	13	8.6494		94	46	5.77761		94	46	7.2624
95	14	4.58145		95	14	9.22322		95	47	6.03573		95	47	7.13877
96	15	4.48324		96	15	9.79704		96	48	6.36631		96	48	7.01524
97	16	4.38723		97	16	10.3858
98	17	4.27369		98	17	11.0041
99	18	4.10213		99	18	11.6223
100	19	3.88497		100	19	12.2405
101	20	3.72182		101	20	12.931
102	21	3.65718		102	21	13.6259
103	22	3.6644		103	22	14.337
104	23	3.66119		104	23	15.0878
105	24	3.65237		105	24	15.8386
106	25	3.61419		106	25	16.6063
107	26	3.56518		107	26	17.3798
108	27	3.49975		108	27	18.1495
109	28	3.41767		109	28	18.9086
110	29	3.32818		110	29	19.6677
111	30	3.22145		111	30	20.3907
112	31	3.10901		112	31	21.1006
113	32	2.98836		113	32	21.8012
114	33	2.86049		114	33	22.4342
115	34	2.72981		115	34	23.0672
116	35	2.59482		116	35	23.6674
117	36	2.46094		117	36	24.2056
118	37	2.33737		118	37	24.7437
119	38	2.24157		119	38	25.2465
120	39	2.19096		120	39	25.6816
121	40	2.20128		121	40	26.1168
122	41	2.25911		122	41	26.5487
123	42	2.3485		123	42	26.9093
124	43	2.44079		124	43	27.2547
125	44	2.49821		125	44	27.5755
126	45	2.49681		126	45	27.875
127	46	2.46524		127	46	28.1641
128	47	2.38267		128	47	28.4309
129	48	2.28907		129	48	28.6932
130	49	2.18936		130	49	28.9401
131	50	2.113		131	50	29.1831
132	51	2.0669		132	51	29.4179
133	52	2.05387		133	52	29.6497
134	53	2.05988		134	53	29.8782
135	54	2.09355		135	54	30.1062
136	55	2.12933		136	55	30.3337
137	56	2.16932		137	56	30.5675
138	57	2.20048		138	57	30.8075
139	58	2.20669		139	58	31.0695
140	59	2.20128		140	59	31.4198
141	60	2.14546		141	60	31.6758
142	61	2.08764		142	61	32.074
143	62	1.99585		143	62	32.5211
144	63	1.99585		144	63	33.0233
145	64	1.81737		145	64	33.48
146	65	1.73108		146	65	33.8265
147	66	1.68338		147	66	34.087
148	67	1.6443		148	67	34.2752
149	68	1.65232		149	68	34.392
150	69	1.68228		150	69	34.4765
151	70	1.75413		151	70	34.5335
152	71	1.8329		152	71	34.5629
153	72	1.9278		153	72	34.5706
154	73	2.0194		154	73	34.5649
155	74	2.10548		155	74	34.5249
156	75	2.17603		156	75	34.4718
157	76	2.21822		157	76	34.3962
158	77	2.22734		158	77	34.2945
159	78	2.19417		159	78	34.1786
160	79	2.10748		160	79	34.0309
161	80	1.95696		161	80	33.8625
162	81	1.72567		162	81	33.677

## Sheet: Figure 5
Figure 5		(source data from Supplementary Movie 7; 57 frames total, 1 frame / 4 seconds)
panel:		c, g (doublet center-to-center distance, nm)
		frame #
		1	2	3	4	5	6	7	8	9	10	11	12	13	14	15	16	17	18	19	20	21	22	23	24	25	26	27	28	29	30	31	32	33	34	35	36	37	38	39	40	41	42	43	44	45	46	47	48
spiral #	1	306.69	268.474	270.356	250.334	282.675	242.555	249.722	306.897	268.474	288.226	278.535	328.314	280.82	299.582	322.946	370.7	277.014	253.5	342.609	238.05	378.635	348.402	305.656	332.2	255.451	236	259.695	263.43	265.229	317.653	276.556	269.515	258.411	243.988	291.342	296.463	265.984	304.669	387.078	300.55	281.026	330.958	248.237	288.097	231.869	224.838	257.551	273.946
	2	306.69	268.474	270.356	250.334	282.675	242.555	249.722	306.897	268.474	288.226	278.535	328.314	280.82	299.582	322.946	370.7	277.014	253.5	342.609	238.05	378.635	348.402	305.656	332.2	255.451	236	259.695	263.43	265.229	317.653	276.556	269.515	258.411	243.988	291.342	296.463	265.984	304.669	387.078	300.55	281.026	330.958	248.237	288.097	231.869	224.838	257.551	273.946
	3	178.78	202.154	201.605	168.656	172.25	182.261	155.355	178.75	166.481	195.352	187.291	180.514	211.625	247.192	140.014	199.551	131.976	187.094	145.344	149.712	206.087	163.666	172.373	220.354	185.706	170.988	177.088	197.69	211.625	196.349	198.862	177.683	177.921	159.548	110.548	190.756	188.528	192.3	176.968	199.551	203.404	198.676	165.718	186.047	200.475	162.435	195.244	225.565
	4	178.78	202.154	201.605	168.656	172.25	182.261	155.355	178.75	166.481	195.352	187.291	180.514	211.625	247.192	140.014	199.551	131.976	187.094	145.344	149.712	206.087	163.666	172.373	220.354	185.706	170.988	177.088	197.69	211.625	196.349	198.862	177.683	177.921	159.548	110.548	190.756	188.528	192.3	176.968	199.551	203.404	198.676	165.718	186.047	200.475	162.435	195.244	225.565
	5	161.391	190.451	159.912	161.914	227.523	201.001	172.281	162.5	175.62	172.74	207.848	179.487	188.444	172.74	179.104	182.145	187.291	250.334	173.106	204.156	202.285	232.596	167.777	175.771	238.338	225.635	170.152	150.766	229.373	170.555	198.915	178.78	180.514	179.222	241.901	192.19	165.112	238.338	219.104	232.665	217.386	187.291	264.071	184.077	178.484	183.503	165.877	216.07
	6	161.391	190.451	159.912	161.914	227.523	201.001	172.281	162.5	175.62	172.74	207.848	179.487	188.444	172.74	179.104	182.145	187.291	250.334	173.106	204.156	202.285	232.596	167.777	175.771	238.338	225.635	170.152	150.766	229.373	170.555	198.915	178.78	180.514	179.222	241.901	192.19	165.112	238.338	219.104	232.665	217.386	187.291	264.071	184.077	178.484	183.503	165.877	216.07
	7	269.28	282.769	298.894	254.768	240.698	249.997	273.56	253.833	316.604	282.675	278.079	325.016	274.312	258.554	257.551	303.801	272.845	255.596	243.75	271.331	279.576	261.62	276.728	264.531	248.874	278.155	286.018	291.867	288.5	280.801	267.41	283.794	264.231	213.661	248.747	344.715	234.045	245.671	309.177	298.47	262.023	331.723	252.268	269.515	321.766	293.653	280.198	283.943
	8	269.28	282.769	298.894	254.768	240.698	249.997	273.56	253.833	316.604	282.675	278.079	325.016	274.312	258.554	257.551	303.801	272.845	255.596	243.75	271.331	279.576	261.62	276.728	264.531	248.874	278.155	286.018	291.867	288.5	280.801	267.41	283.794	264.231	213.661	248.747	344.715	234.045	245.671	309.177	298.47	262.023	331.723	252.268	269.515	321.766	293.653	280.198	283.943
	9	262.607	256.153	245.993	226.313	237.784	230.2	218.356	263.11	301.13	269.77	262.527	295.964	260.325	303.992	247.513	271.331	221.31	235.53	252.958	268.337	303.384	291.07	282.75	307.533	254.249	234.045	283.049	257.428	302.128	253.5	234.113	278.838	237.806	277.185	254.02	233.48	253.104	279.613	218.935	249.997	237.25	270.708	260.02	273.696	256.07	256.771	304.201	271.331
	10	262.607	256.153	245.993	226.313	237.784	230.2	218.356	263.11	301.13	269.77	262.527	295.964	260.325	303.992	247.513	271.331	221.31	235.53	252.958	268.337	303.384	291.07	282.75	307.533	254.249	234.045	283.049	257.428	302.128	253.5	234.113	278.838	237.806	277.185	254.02	233.48	253.104	279.613	218.935	249.997	237.25	270.708	260.02	273.696	256.07	256.771	304.201	271.331
	11	189.283	167.304	206.599	192.931	223.022	193.968	182.116	192.931	185.706	248.981	156.304	215.385	194.81	260.993	188.948	202.91	221	281.721	241.289	214.82	231.458	219.778	208.912	212.918	298.045	221.811	223.377	215.213	221.597	234.203	202.676	210.147	246.85	252.414	283.049	202.154	248.365	235.126	234.406	254.02	216.802	265.666	283.179	265.308	264.87	267.627	238.338	237.272
	12	189.283	167.304	206.599	192.931	223.022	193.968	182.116	192.931	185.706	248.981	156.304	215.385	194.81	260.993	188.948	202.91	221	281.721	241.289	214.82	231.458	219.778	208.912	212.918	298.045	221.811	223.377	215.213	221.597	234.203	202.676	210.147	246.85	252.414	283.049	202.154	248.365	235.126	234.406	254.02	216.802	265.666	283.179	265.308	264.87	267.627	238.338	237.272
	13	202.076	229.188	220.09	203.586	178.78	227.616	223.873	235.373	198.357	231.755	203.612	190.201	201.001	247.513	201.814	208.228	228.08	174.565	190.867	268.809	211.874	192.931	240.258	221.597	234.023	292.157	200.396	200.238	290.689	216.485	226.336	244.291	201.001	210.072	234.361	167.114	241.552	195.541	219.946	211.724	338.328	213.637	224.415	249.235	208.406	222.951	230.544	203.066
	14	202.076	229.188	220.09	203.586	178.78	227.616	223.873	235.373	198.357	231.755	203.612	190.201	201.001	247.513	201.814	208.228	228.08	174.565	190.867	268.809	211.874	192.931	240.258	221.597	234.023	292.157	200.396	200.238	290.689	216.485	226.336	244.291	201.001	210.072	234.361	167.114	241.552	195.541	219.946	211.724	338.328	213.637	224.415	249.235	208.406	222.951	230.544	203.066
	15	386.326	338.39	303.801	307.585	252.352	281.477	312.845	317.703	274.235	322.717	327.751	282.227	335.774	255.451	311.678	243.143	266.995	267.212	273.657	305.569	280.726	NaN	NaN	286.018	330.319	309.365	367.983	362.852	335.522	265.964	267.153	273.483	248.577	271.214	308.493	289.323	309.365	246.358	345.801	303.801	300.48	323.779	264.231	300.128	299.441	283.794	303.384	335.554
	16	386.326	338.39	303.801	307.585	252.352	281.477	312.845	317.703	274.235	322.717	327.751	282.227	335.774	255.451	311.678	243.143	266.995	267.212	273.657	305.569	280.726	NaN	NaN	286.018	330.319	309.365	367.983	362.852	335.522	265.964	267.153	273.483	248.577	271.214	308.493	289.323	309.365	246.358	345.801	303.801	300.48	323.779	264.231	300.128	299.441	283.794	303.384	335.554
	17	286.388	313.385	290.289	303.366	302.721	341.637	268.337	270.922	342.239	312.541	278.155	345.48	261.721	358.533	379.012	234.023	293.653	292.951	305.569	320.104	NaN	NaN	NaN	NaN	167.745	187.094	198.862	195.027	227.616	172.25	233.571	238.869	227.082	204.544	222.453	192.931	230.956	254.913	192.19	NaN	143.663	175.53	133.606	188.612	165.718	134.001	176.968	153.99
	18	286.388	313.385	290.289	303.366	302.721	341.637	268.337	270.922	342.239	312.541	278.155	345.48	261.721	358.533	379.012	234.023	293.653	292.951	305.569	320.104	173.746	165.718	146.286	213.834	161.914	149.111	188.079	177.326	191.998	146.827	120.426	191.336	165.718	159.283	178.868	205.548	250.777	191.281	228.195	208.025	216.802	209.24	216.948	212.447	228.195	205.548	233.48	168.562
	19	NaN	NaN	NaN	NaN	NaN	NaN	NaN	NaN	NaN	NaN	NaN	NaN	NaN	NaN	NaN	NaN	NaN	NaN	NaN	NaN	NaN	NaN	NaN	NaN	167.745	187.094	198.862	195.027	227.616	172.25	233.571	238.869	227.082	204.544	222.453	192.931	230.956	254.913	192.19	155.219	104.203	130.162	133.606	126.917	150.556	125.452	146.25	145.961
	20	NaN	NaN	NaN	NaN	NaN	NaN	NaN	NaN	NaN	NaN	NaN	NaN	NaN	NaN	NaN	NaN	NaN	NaN	NaN	NaN	NaN	NaN	NaN	NaN	NaN	NaN	NaN	NaN	NaN	NaN	NaN	NaN	NaN	NaN	NaN	NaN	NaN	NaN	NaN	155.219	104.203	130.162	133.606	126.917	150.556	125.452	146.25	145.961
	21	NaN	NaN	NaN	NaN	NaN	NaN	NaN	NaN	NaN	NaN	NaN	NaN	NaN	NaN	NaN	NaN	NaN	NaN	NaN	NaN	173.746	165.718	146.286	213.834	161.914	149.111	188.079	177.326	191.998	146.827	120.426	191.336	165.718	159.283	178.868	205.548	250.777	191.281	228.195	208.025	216.802	209.24	216.948	212.447	228.195	205.548	233.48	168.562
	22	NaN	NaN	NaN	NaN	NaN	NaN	NaN	NaN	NaN	NaN	NaN	NaN	NaN	NaN	NaN	NaN	NaN	NaN	NaN	NaN	NaN	NaN	NaN	NaN	NaN	NaN	NaN	NaN	NaN	NaN	NaN	NaN	NaN	NaN	NaN	NaN	NaN	NaN	NaN	NaN	143.663	175.53	133.606	188.612	165.718	134.001	176.968	153.99
	23	184.077	182.261	228.195	193.914	199.207	183.186	196.349	207.848	217.459	173.746	178.78	NaN	NaN	NaN	NaN	139.599	157.951	113.704	128.775	117.18	136.074	132.614	168.562	125.41	113.191	149.111	151.361	165.463	161.358	153.99	157.348	169.031	191.281	143.332	146.069	169.655	167.903	156.304	178.868	182.116	186.16	157.214	165.718	116.276	134.552	132.295	184.679	189.506
	24	184.077	182.261	228.195	193.914	199.207	183.186	196.349	207.848	217.459	173.746	178.78	133.606	231.139	133.408	145.235	149.641	143.332	144.25	144.323	197.69	155.525	156.135	194.376	174.413	170.276	149.146	173.015	116.276	142.778	161.62	123.756	149.111	176.161	171.266	250.334	179.252	NaN	NaN	NaN	NaN	NaN	NaN	NaN	NaN	NaN	NaN	NaN	NaN
	25	320.5	298.31	345.74	286.074	329.983	303.575	301.9	321.881	265.01	349.265	313.688	NaN	NaN	NaN	NaN	NaN	NaN	218.911	209.316	181.826	172.74	151.081	160.571	183.848	194.702	213.735	170.524	162.532	152.3	159.78	187.601	230.361	163.569	174.716	195	193.75	199.763	202.05	148.009	171.513	187.854	198.357	212.248	174.716	218.138	227.035	203.534	197.85
	26	NaN	NaN	NaN	NaN	NaN	NaN	NaN	NaN	NaN	NaN	NaN	NaN	NaN	NaN	NaN	NaN	NaN	218.911	209.316	181.826	172.74	151.081	160.571	183.848	194.702	213.735	170.524	162.532	152.3	159.78	187.601	230.361	163.569	174.716	195	193.75	199.763	202.05	148.009	171.513	187.854	198.357	212.248	174.716	218.138	227.035	203.534	197.85
	27	320.5	298.31	345.74	286.074	329.983	303.575	301.9	321.881	265.01	349.265	313.688	199.948	248.301	268.985	259.614	232.051	271.078	286.332	250.587	192.437	261.337	260.507	257.264	303.575	223.873	215.434	184.793	227.152	227.407	256.997	229.718	250.903	234.811	197.074	229.188	216.972	187.517	238.05	211.874	228.265	248.79	195.541	197.422	239.818	190.285	239.201	209.064	219.513
	28	NaN	NaN	NaN	NaN	NaN	NaN	NaN	NaN	NaN	NaN	NaN	199.948	248.301	268.985	259.614	232.051	271.078	286.332	250.587	192.437	261.337	260.507	257.264	303.575	223.873	215.434	184.793	227.152	227.407	256.997	229.718	250.903	234.811	197.074	229.188	216.972	187.517	238.05	211.874	228.265	248.79	195.541	197.422	239.818	190.285	239.201	209.064	219.513
	29	210.021	173.35	180.514	182.261	233.027	200.396	215.434	178.868	218.356	268.966	254.83	319.262	238.471	258.063	257.756	208.634	270.708	302.407	292.5	247.513	418.746	438.75	238.869	198.915	265.01	238.515	NaN	226.779	214.721	267.153	182.724	346.167	391.365	221.215	293.887	NaN	273.657	NaN	NaN	NaN	NaN	NaN	NaN	NaN	NaN	NaN	NaN	NaN
	30	210.021	173.35	180.514	182.261	233.027	200.396	215.434	178.868	218.356	268.966	254.83	319.262	238.471	258.063	257.756	208.634	270.708	302.407	292.5	247.513	418.746	438.75	238.869	198.915	265.01	238.515	NaN	226.779	214.721	267.153	182.724	346.167	391.365	221.215	293.887	NaN	273.657	NaN	NaN	NaN	NaN	NaN	NaN	NaN	NaN	NaN	NaN	NaN
	31	241.486	280.97	249.743	239.928	221.501	216.948	235.821	183.675	195.352	236.246	269.652	260.73	243.772	260.507	276.937	243.945	254.02	237.228	299.018	228.612	249.933	270.063	250.334	170.059	165.112	186.273	189.087	192.931	167.777	171.605	168.562	136.423	158.485	161.358	143.148	185.506	142.445	155.355	208.431	194.81	169	182.261	228.08	194.403	163.956	183.042	209.064	210.925
	32	NaN	NaN	NaN	NaN	NaN	NaN	NaN	NaN	NaN	NaN	NaN	NaN	NaN	NaN	NaN	NaN	NaN	NaN	NaN	NaN	NaN	NaN	NaN	170.059	165.112	186.273	189.087	192.931	167.777	171.605	168.562	136.423	158.485	161.358	143.148	185.506	142.445	155.355	208.431	194.81	169	182.261	228.08	194.403	163.956	183.042	209.064	210.925
	33	241.486	280.97	249.743	239.928	221.501	216.948	235.821	183.675	195.352	236.246	269.652	260.73	243.772	260.507	276.937	243.945	254.02	237.228	299.018	228.612	249.933	270.063	250.334	201.526	147.365	188.444	188.304	159.383	182.261	200.896	171.513	231.321	180.514	224.132	209.543	193.832	187.854	259.512	215.825	189.84	191.171	270.922	190.756	225.354	178.868	182.261	190.756	200.765
	34	NaN	NaN	NaN	NaN	NaN	NaN	NaN	NaN	NaN	NaN	NaN	NaN	NaN	NaN	NaN	NaN	NaN	NaN	NaN	NaN	NaN	NaN	NaN	201.526	147.365	188.444	188.304	159.383	182.261	200.896	171.513	231.321	180.514	224.132	209.543	193.832	187.854	259.512	215.825	189.84	191.171	270.922	190.756	225.354	178.868	182.261	190.756	200.765
	35	222.334	229.649	216.485	196.753	195.973	230.819	275.944	225.19	270.532	202.076	260.912	237.25	212.223	232.278	NaN	NaN	NaN	178.839	189.506	160.538	NaN	NaN	223.14	NaN	NaN	200.765	204.776	236.804	182	233.005	225.26	197.69	234.09	255.099	208.102	216.875	191.86	214.328	192.52	251.45	220.665	245.649	227.152	238.338	278.155	241.574	209.24	234.451
	36	222.334	229.649	216.485	196.753	195.973	230.819	275.944	225.19	270.532	202.076	260.912	237.25	212.223	232.278	NaN	NaN	NaN	178.839	189.506	160.538	NaN	NaN	223.14	NaN	NaN	200.765	204.776	236.804	182	233.005	225.26	197.69	234.09	255.099	208.102	216.875	191.86	214.328	192.52	251.45	220.665	245.649	227.152	238.338	278.155	241.574	209.24	234.451
	37	203.066	193.068	157.08	187.854	131.012	184.793	166.037	141.104	185.905	197.69	153.612	243.143	164.567	223.59	173.015	204.156	152.888	188.444	185.506	NaN	NaN	180.514	149.641	172.74	200.581	188.668	156.271	145.235	199.127	185.279	174.927	215.801	179.252	228.195	203.586	246.165	203.17	195.973	162.435	180.28	159.912	174.655	148.827	183.416	192.19	206.829	200.66	NaN
	38	203.066	193.068	157.08	187.854	131.012	184.793	166.037	141.104	185.905	197.69	153.612	243.143	164.567	223.59	173.015	204.156	152.888	188.444	185.506	NaN	NaN	180.514	149.641	172.74	200.581	188.668	156.271	145.235	199.127	185.279	174.927	215.801	179.252	228.195	203.586	246.165	203.17	195.973	162.435	180.28	159.912	174.655	148.827	183.416	192.19	206.829	200.66	NaN
	39	NaN	NaN	NaN	NaN	NaN	NaN	NaN	NaN	NaN	NaN	NaN	NaN	NaN	NaN	NaN	NaN	NaN	NaN	NaN	NaN	NaN	NaN	NaN	NaN	NaN	NaN	206.88	199.207	209.619	142.445	268.337	167.777	181.302	162.532	191.998	183.991	165.75	167.051	199.207	149.146	161.358	136.848	169.031	200.238	220.617	195.676	196.323	166.386
	40	NaN	NaN	NaN	NaN	NaN	NaN	NaN	NaN	NaN	NaN	NaN	NaN	NaN	NaN	NaN	NaN	NaN	NaN	NaN	NaN	NaN	NaN	NaN	NaN	NaN	NaN	206.88	199.207	209.619	142.445	268.337	167.777	181.302	162.532	191.998	183.991	165.75	167.051	199.207	149.146	161.358	136.848	169.031	200.238	220.617	195.676	196.323	166.386
	41	NaN	NaN	NaN	NaN	NaN	NaN	NaN	NaN	NaN	NaN	NaN	133.606	231.139	133.408	145.235	149.641	143.332	144.25	144.323	197.69	155.525	156.135	194.376	174.413	170.276	149.146	173.015	116.276	142.778	161.62	123.756	149.111	176.161	171.266	250.334	179.252	NaN	NaN	NaN	NaN	NaN	NaN	NaN	NaN	NaN	NaN	NaN	NaN
	42	NaN	NaN	NaN	NaN	NaN	NaN	NaN	NaN	NaN	NaN	NaN	NaN	NaN	NaN	NaN	139.599	157.951	113.704	128.775	117.18	136.074	132.614	168.562	125.41	113.191	149.111	151.361	165.463	161.358	153.99	157.348	169.031	191.281	143.332	146.069	169.655	167.903	156.304	178.868	182.116	186.16	157.214	165.718	116.276	134.552	132.295	184.679	189.506
	43	NaN	NaN	NaN	NaN	NaN	NaN	NaN	NaN	NaN	NaN	NaN	NaN	NaN	NaN	NaN	NaN	NaN	NaN	NaN	NaN	NaN	289.888	231.755	NaN	NaN	232.665	235.44	267.765	NaN	NaN	234.811	221.024	229.096	301.48	260.426	251.954	272.4	278.212	270.532	298.31	288.079	326.847	315.451	346.518	297.104	NaN	NaN	265.984
	44	NaN	NaN	NaN	NaN	NaN	NaN	NaN	NaN	NaN	NaN	NaN	NaN	NaN	NaN	NaN	NaN	NaN	NaN	NaN	NaN	NaN	289.888	231.755	NaN	NaN	232.665	235.44	267.765	NaN	NaN	234.811	221.024	229.096	301.48	260.426	251.954	272.4	278.212	270.532	298.31	288.079	326.847	315.451	346.518	297.104	NaN	NaN	265.984
	45	NaN	NaN	NaN	NaN	247.192	NaN	NaN	NaN	214.598	NaN	NaN	249.933	243.945	258.778	242.795	249.933	263.23	NaN	234.045	256.07	NaN	255.823	346.228	269.828	228.334	224.415	259.064	225.096	NaN	259.064	240.807	298.753	NaN	264.131	278.705	232.119	236.604	291.885	234.226	283.422	267.41	295.964	246.165	252.958	249.764	239.708	216.07	NaN
	46	NaN	NaN	NaN	NaN	247.192	NaN	NaN	NaN	214.598	NaN	NaN	249.933	243.945	258.778	242.795	249.933	263.23	NaN	234.045	256.07	NaN	255.823	346.228	269.828	228.334	224.415	259.064	225.096	NaN	259.064	240.807	298.753	NaN	264.131	278.705	232.119	236.604	291.885	234.226	283.422	267.41	295.964	246.165	252.958	249.764	239.708	216.07	NaN
	47	NaN	NaN	NaN	NaN	NaN	170.988	147.258	197.716	165.75	163.31	134.001	178.75	132.654	210.524	170.121	188.668	181.826	175.62	188.668	159.283	161.358	143.148	81.5096	139.599	124.564	135.607	NaN	136.655	134.355	132.614	170.121	122.34	121.43	121.994	185.279	150.556	160.341	126.583	141.701	129.43	146.97	126.917	141.962	159.383	131.976	130.85	153.302	175.981
	48	NaN	NaN	NaN	NaN	NaN	170.988	147.258	197.716	165.75	163.31	134.001	178.75	132.654	210.524	170.121	188.668	181.826	175.62	188.668	159.283	161.358	143.148	81.5096	139.599	124.564	135.607	NaN	136.655	134.355	132.614	170.121	122.34	121.43	121.994	185.279	150.556	160.341	126.583	141.701	129.43	146.97	126.917	141.962	159.383	131.976	130.85	153.302	175.981
panel:		d, h (spiral radius, nm)
		frame #
		1	2	3	4	5	6	7	8	9	10	11	12	13	14	15	16	17	18	19	20	21	22	23	24	25	26	27	28	29	30	31	32	33	34	35	36	37	38	39	40	41	42	43	44	45	46	47	48
spiral #	1	132.736	131.924	100.135	126.662	148.282	134.078	126.944	143.371	159.902	131.107	131.38	125.81	137.506	148.524	141.359	139.317	133.274	137.766	127.226	132.466	141.105	128.347	131.107	128.347	138.802	135.671	134.345	134.078	145.109	142.368	143.621	134.078	154.434	136.984	148.524	130.834	127.787	146.582	141.359	128.625	125.81	138.544	124.379	134.345	138.802	135.142	138.802	132.736
	2	138.026	108.378	87.9493	116.96	110.99	135.407	136.461	93.0922	93.4761	121.466	125.81	128.625	115.108	115.108	105.022	106.04	104.338	106.04	100.847	118.178	103.649	106.713	122.347	113.226	110.343	102.956	94.6184	107.049	106.713	118.783	119.384	131.38	111.634	123.222	99.7765	117.571	118.481	118.783	114.484	108.378	104.338	132.736	134.078	104.338	108.047	115.108	116.346	123.802
	3	72.8009	113.542	82.0511	90.7548	81.1736	93.4761	85.4714	95.7471	87.5412	80.2864	101.202	106.04	96.8626	94.2392	82.0511	89.1625	81.6135	94.9961	85.6882	96.1204	111.312	84.0713	95.3724	85.4714	86.3053	85.0514	75.2202	101.907	110.99	80.1371	79.7619	99.056	107.343	76.1664	85.8893	90.7548	107.02	91.1485	99.1555	89.9622	109.365	80.7312	79.8629	110.018	82.4864	84.2051	122.054	76.6351
	4	81.6135	82.4864	64.4517	92.3197	66.0976	69.2721	84.2051	76.1664	75.6947	75.2202	89.1625	97.2316	96.8626	66.0976	93.8584	81.6135	80.2864	68.2303	83.2684	87.9493	78.482	74.4302	93.0922	111.954	72.3073	88.7599	75.2202	81.1736	86.3053	97.8541	92.7959	86.7192	110.368	78.9369	85.4714	78.0243	97.6326	88.7599	99.8397	106.04	75.2202	86.7192	89.9622	93.8584	91.9309	105.702	78.482	78.9369
	5	110.018	94.9961	81.6135	100.135	109.692	87.5412	93.4761	91.9309	92.3197	92.7067	106.04	102.608	103.994	96.1861	93.6803	116.346	101.907	94.9961	103.303	110.667	112.592	135.608	108.378	133.543	113.542	96.4922	94.9961	102.956	107.383	96.1204	107.715	98.6939	107.383	106.04	111.952	110.975	111.634	111.634	120.875	133.005	105.022	116.038	122.931	110.885	107.383	108.047	121.76	105.363
	6	72.8009	86.3053	78.0243	72.8009	74.2619	80.7312	61.611	70.8059	73.2911	78.0243	69.7871	75.6947	70.2984	113.226	87.4592	63.8937	93.0922	96.1204	80.2864	100.847	86.3053	112.592	68.7532	78.482	84.6293	87.9493	78.0243	84.2051	75.6947	78.0243	88.7599	87.9493	76.1664	71.8103	78.1197	92.7706	84.2051	93.4761	88.7599	72.8009	58.0189	63.8937	72.8009	70.8059	71.3099	85.0514	74.2619	80.2864
	7	117.571	130.285	108.378	121.171	114.484	128.625	125.24	106.713	137.246	123.222	128.903	141.105	105.702	112.592	101.51	133.543	132.195	122.931	130.01	133.811	140.086	130.285	125.81	137.246	111.312	127.787	127.787	126.378	153.27	117.266	105.702	117.875	124.091	136.694	145.356	142.117	121.76	131.107	146.093	111.954	119.384	138.802	128.347	130.01	132.195	122.639	112.91	120.281
	8	115.729	124.379	120.281	107.049	129.734	117.266	138.285	120.578	105.702	131.107	133.543	146.826	132.195	122.931	132.195	115.419	133.005	136.461	129.181	131.924	127.226	138.285	137.246	137.246	142.117	127.787	128.067	141.612	131.924	123.222	153.036	145.847	133.274	192.054	125.24	137.246	146.826	129.181	155.819	152.802	139.06	154.897	141.612	135.142	143.87	105.587	135.935	126.662
	9	131.652	133.005	119.084	129.734	124.954	117.571	119.384	116.038	149.963	111.312	135.671	125.81	113.542	129.458	114.797	131.924	124.667	127.787	125.81	120.281	144.615	124.091	135.142	110.018	122.347	106.04	119.384	127.226	124.954	111.634	120.281	132.466	131.924	127.787	99.7765	109.692	133.005	130.56	121.171	119.983	125.311	112.91	123.512	123.222	112.91	103.649	133.543	101.907
	10	114.484	117.571	114.171	124.954	128.625	85.0514	136.75	154.897	115.729	124.539	115.419	146.582	94.9961	128.347	133.274	127.507	121.76	115.419	131.652	133.543	134.877	132.736	123.802	118.481	132.466	147.799	128.903	119.084	129.181	121.171	123.512	124.379	117.875	134.877	155.128	137.246	145.847	153.969	159.454	128.347	145.832	125.24	135.935	140.851	137.766	135.671	124.379	132.195
	11	102.956	104.681	97.2316	104.338	107.715	116.233	102.258	100.135	91.5406	109.037	103.649	92.3197	124.954	107.383	97.2316	95.7471	94.2392	102.956	105.702	116.038	118.178	118.178	128.347	101.202	119.983	118.481	138.026	112.592	126.361	100.847	116.96	112.592	119.983	117.875	117.875	135.407	119.384	103.303	119.684	118.783	80.2945	96.1204	115.108	99.7765	109.037	82.8573	111.634	104.681
	12	105.702	101.907	112.273	102.258	102.608	121.012	99.7765	104.681	115.419	96.1204	99.7765	94.6184	77.1009	105.702	88.7599	96.8626	80.7312	58.0189	83.3502	79.8391	85.4714	89.9622	83.3502	100.135	85.8893	79.8391	95.693	93.4761	109.791	108.047	81.6135	97.5993	79.3893	99.7765	96.1204	59.8419	82.0511	102.956	82.0511	84.6293	73.2911	91.5406	38.782	54.1892	96.1204	92.3197	91.5406	99.4169
	13	99.4169	105.702	103.649	97.5993	99.056	104.681	100.492	101.907	96.4922	104.338	108.047	103.649	100.492	100.135	96.1204	97.5993	103.303	103.303	100.135	108.047	103.303	118.783	121.466	120.281	124.667	115.729	108.378	106.377	131.924	109.365	115.729	111.312	117.571	113.226	111.634	118.178	116.653	118.783	120.578	114.797	96.1204	114.171	107.049	120.578	124.667	121.171	118.481	112.273
	14	92.3197	103.303	83.7787	90.3593	96.8626	82.9194	67.1724	84.6293	78.0243	73.7781	85.4714	79.8391	73.7781	84.6293	87.1312	77.1009	92.7067	94.6184	89.9622	105.363	99.7765	95.3724	90.7548	99.056	110.667	95.3724	80.7312	95.3724	100.492	89.5632	101.202	89.9622	82.4864	105.363	91.5406	89.1625	102.608	100.492	99.056	107.383	101.202	115.729	96.4922	102.956	103.303	102.258	90.3593	120.578
	15	133.274	142.117	150.44	133.543	111.312	142.117	128.067	139.574	134.611	149.485	137.766	107.715	116.96	141.359	126.944	121.466	138.802	131.107	146.987	133.274	141.865	137.766	140.597	145.602	116.96	139.317	116.653	151.153	153.27	148.765	138.285	125.24	150.916	142.368	132.195	129.181	132.736	128.625	117.875	139.317	144.862	127.787	122.639	131.652	145.847	141.105	140.342	128.625
	16	112.273	128.067	123.294	121.76	120.578	90.7548	110.99	124.379	104.338	108.378	85.4714	108.708	107.049	102.956	118.783	82.4864	125.372	127.787	127.179	136.461	108.708	NaN	NaN	140.597	142.62	151.862	140.851	122.054	117.266	110.343	143.371	128.903	119.983	138.026	126.378	149.485	121.466	116.346	145.602	126.095	126.095	117.875	112.91	106.377	119.084	99.056	120.281	154.897
	17	119.684	125.81	107.715	127.507	124.379	124.091	101.907	106.04	125.81	110.667	127.226	113.217	108.047	122.347	95.1233	114.484	128.903	126.095	121.76	113.542	112.91	122.639	112.592	118.178	118.481	103.994	82.9194	110.343	108.708	93.8584	72.3073	72.8009	98.6939	124.379	124.954	87.4657	99.056	101.555	99.5185	110.343	78.0243	50.7776	57.3984	62.7628	83.7787	66.6372	69.7871	91.5406
	18	116.346	111.634	114.797	128.067	120.578	103.303	114.171	127.787	122.639	92.3021	109.692	114.797	96.1204	114.484	108.047	105.022	99.7765	103.649	96.8626	108.708	93.8584	99.5463	85.4714	99.056	125.869	114.873	94.9961	88.7599	91.2615	93.8584	77.1009	94.5901	84.2051	96.5885	89.1732	85.4714	91.5406	85.4714	86.3053	85.0514	44.7816	68.2303	76.6351	60.4374	81.1736	105.702	87.9493	107.835
	19	NaN	NaN	NaN	NaN	NaN	NaN	NaN	NaN	NaN	NaN	NaN	NaN	NaN	NaN	NaN	NaN	NaN	NaN	NaN	NaN	NaN	NaN	NaN	NaN	48.6158	74.7426	67.7034	68.7532	82.9194	87.5412	94.6184	90.3593	80.7312	92.3725	77.1009	61.027	87.9493	80.2864	100.149	61.611	41.4597	36.8891	46.3534	63.3308	43.1526	50.0674	59.8419	42.3146
	20	NaN	NaN	NaN	NaN	NaN	NaN	NaN	NaN	NaN	NaN	NaN	NaN	NaN	NaN	NaN	NaN	NaN	NaN	NaN	NaN	NaN	NaN	NaN	NaN	NaN	NaN	NaN	NaN	NaN	NaN	NaN	NaN	NaN	NaN	NaN	NaN	NaN	NaN	NaN	54.846	70.2984	58.0189	48.6158	45.5743	47.8736	58.6329	50.7776	47.1196
	21	NaN	NaN	NaN	NaN	NaN	NaN	NaN	NaN	NaN	NaN	NaN	NaN	NaN	NaN	NaN	NaN	NaN	NaN	NaN	NaN	39.6947	82.6461	68.2303	77.1009	147.556	95.255	71.3099	76.1664	100.135	31.6654	93.8584	128.347	71.3099	124.667	60.4374	56.7711	82.9194	87.9493	91.1485	84.6293	83.7787	78.9369	84.2051	81.6135	83.3502	63.3308	78.9369	136.198
	22	NaN	NaN	NaN	NaN	NaN	NaN	NaN	NaN	NaN	NaN	NaN	NaN	NaN	NaN	NaN	NaN	NaN	NaN	NaN	NaN	NaN	NaN	NaN	NaN	NaN	NaN	NaN	NaN	NaN	NaN	NaN	NaN	NaN	NaN	NaN	NaN	NaN	NaN	NaN	NaN	74.2619	62.7628	50.7776	70.0602	48.6158	64.4517	73.7781	91.5406
	23	133.005	70.2984	92.5371	85.4714	92.3197	78.4284	99.4169	98.6939	72.3073	67.7138	90.7548	85.8893	73.7781	91.1485	87.5412	88.3556	80.7312	110.018	95.8416	68.503	84.6293	82.0365	56.1367	89.5632	81.1736	81.6135	54.1892	77.1009	72.8009	77.1009	77.2774	80.7312	64.4517	67.7034	92.7067	82.0511	54.846	111.634	63.8937	71.3099	49.3469	62.7628	61.027	65.5536	71.8103	77.564	81.1736	122.639
	24	98.3188	89.5632	119.084	82.0511	74.2619	73.7781	97.5993	71.8103	75.2202	76.1664	74.2619	59.8419	58.0189	56.7711	49.3469	65.005	72.8009	66.6372	55.4951	72.8009	56.7711	79.8391	63.8937	96.0517	84.2051	76.1664	64.4517	62.1896	78.482	89.9622	64.4517	70.8059	94.2392	96.6017	67.7034	81.1736	NaN	NaN	NaN	NaN	NaN	NaN	NaN	NaN	NaN	NaN	NaN	NaN
	25	135.935	118.178	133.543	114.797	129.181	126.662	143.87	130.01	134.877	129.181	157.42	120.281	126.378	119.684	130.01	117.571	120.875	109.037	114.171	131.652	95.8215	116.643	102.286	107.973	113.226	107.299	124.091	101.173	127.226	124.667	122.054	121.171	118.178	111.312	140.342	108.708	121.76	100.847	119.084	112.273	121.466	94.9961	85.0514	89.5632	99.4169	94.2392	90.7548	94.2392
	26	NaN	NaN	NaN	NaN	NaN	NaN	NaN	NaN	NaN	NaN	NaN	NaN	NaN	NaN	NaN	NaN	NaN	30.5135	35.9052	28.0684	75.0089	129.458	124.379	136.198	113.226	42.3146	124.091	126.378	127.226	124.667	122.054	37.8474	50.0674	45.5743	NaN	43.1526	38.782	104.338	30.5135	33.8517	52.169	68.2303	65.5536	85.8893	78.482	71.8103	83.3502	81.6135
	27	118.481	137.506	133.543	134.877	129.734	143.121	124.667	116.96	130.285	139.06	129.458	117.571	124.667	105.702	103.303	114.171	100.135	102.956	101.555	89.5632	104.338	91.9309	102.956	107.049	106.377	108.378	102.956	102.956	109.365	125.81	109.692	100.135	113.542	94.9961	90.3593	102.258	110.667	111.312	103.994	117.875	126.662	98.6939	102.258	105.702	109.037	102.608	100.847	104.338
	28	NaN	NaN	NaN	NaN	NaN	NaN	NaN	NaN	NaN	NaN	NaN	66.6372	49.3469	89.9622	71.8103	77.1009	71.8103	73.2911	70.8059	79.8391	87.5412	77.564	73.2911	65.005	94.6184	94.9961	76.6351	87.1312	99.056	92.7067	78.0243	94.2392	108.047	85.8893	87.5412	106.713	89.9622	75.2202	103.303	89.5632	69.7871	68.2303	63.8937	65.005	87.9493	66.6372	94.2392	88.7599
	29	128.625	99.7765	162.347	142.117	101.202	114.484	107.715	103.649	109.692	118.892	122.054	156.049	114.797	123.802	120.875	117.266	125.526	115.729	126.095	111.312	119.278	121.17	127.226	116.346	109.92	134.345	134.345	127.226	126.662	136.984	122.347	128.067	85.8893	122.054	100.135	NaN	117.571	NaN	NaN	NaN	NaN	NaN	NaN	NaN	NaN	NaN	NaN	NaN
	30	89.5632	102.956	162.347	120.924	101.555	92.7067	93.4761	100.492	87.1312	186.761	88.7599	74.2619	66.6372	107.383	106.713	90.7548	100.492	65.005	75.6947	115.108	106.04	84.2051	78.482	78.0243	39.6947	91.5406	78.0243	89.1625	93.8584	78.0243	87.9493	115.419	85.8893	86.7192	37.8474	99.056	93.4761	105.022	85.4714	101.907	80.2864	93.4761	124.379	107.383	109.365	100.847	108.047	101.907
	31	119.384	109.365	99.056	114.484	109.692	88.3556	96.4922	106.04	96.8626	97.5993	116.346	101.907	102.258	107.383	98.3303	108.378	110.343	121.171	102.258	119.384	114.171	108.047	120.281	125.526	96.8626	107.715	108.708	110.667	108.708	104.338	105.022	105.022	99.056	109.365	97.2316	116.96	122.054	107.972	110.99	88.7599	108.708	89.9622	84.6293	80.7312	78.482	77.1009	75.2202	78.0243
	32	NaN	NaN	NaN	NaN	NaN	NaN	NaN	NaN	NaN	NaN	NaN	NaN	NaN	NaN	NaN	NaN	NaN	NaN	NaN	NaN	NaN	NaN	NaN	125.526	53.5243	57.3984	108.708	61.611	32.7768	56.7711	64.4517	61.611	66.0976	51.478	61.611	66.0976	86.2661	120.578	43.9747	82.0511	59.2405	52.169	39.6947	62.7628	66.6372	79.8391	85.4714	88.3556
	33	110.99	106.713	86.7192	114.171	86.7192	102.608	112.273	101.202	109.692	108.378	103.994	94.6184	102.956	94.9961	105.702	84.6293	103.994	93.0922	110.018	100.492	89.1625	115.108	104.338	88.3556	78.0243	88.3556	83.7787	67.1724	73.7781	92.7067	75.2202	81.6135	91.1485	77.564	97.2316	101.907	87.1312	95.3724	92.3197	85.0514	76.6351	84.2051	102.258	92.7067	78.2135	91.9309	91.5406	80.2864
	34	NaN	NaN	NaN	NaN	NaN	NaN	NaN	NaN	NaN	NaN	NaN	NaN	NaN	NaN	NaN	NaN	NaN	NaN	NaN	NaN	NaN	NaN	NaN	61.027	69.2721	77.1009	77.1009	85.4714	71.8103	75.2202	86.3053	91.5406	88.7599	114.484	65.5536	84.2051	89.5632	79.3893	75.2202	77.564	54.846	99.4169	80.6176	65.005	88.7223	85.0514	83.5635	68.7532
	35	148.524	143.371	141.359	130.285	130.834	129.181	145.602	124.954	134.877	129.181	135.671	146.338	146.826	138.285	160.573	153.036	140.597	133.005	126.944	130.01	140.342	113.542	128.903	130.285	149.485	96.6232	120.875	132.466	134.611	127.787	116.038	125.81	140.342	136.198	126.378	115.419	139.574	141.105	143.121	141.359	142.368	131.107	117.571	145.356	127.787	154.202	144.862	128.347
	36	97.2316	94.6184	91.9309	100.847	86.7192	104.338	108.047	85.8893	88.3556	98.3303	118.481	99.7765	81.6135	82.9194	NaN	NaN	NaN	82.4864	105.022	79.3893	NaN	NaN	95.3724	NaN	NaN	89.5632	86.3053	96.1204	101.907	101.202	118.481	109.692	102.956	87.5412	99.7765	96.4922	94.6184	85.4714	96.1204	89.9622	91.9309	107.383	94.6184	98.6939	83.3502	81.1736	89.1625	82.9194
	37	59.2405	89.5632	70.2984	91.9309	133.811	91.5406	81.6135	97.022	93.8584	62.7628	117.875	95.7471	78.9369	121.76	136.44	92.7067	96.5244	101.555	86.7192	NaN	NaN	124.379	92.3197	99.7689	89.5632	74.7426	54.1892	82.4864	69.7871	92.4091	77.564	81.1736	67.7034	94.2392	86.7192	98.6939	99.056	94.9961	83.3502	87.9493	85.4714	90.7548	85.8893	101.202	88.3556	110.667	108.378	84.2051
	38	93.8584	101.907	110.667	103.994	109.197	83.7787	88.3556	102.131	96.4922	110.343	117.875	106.713	92.7067	91.1485	114.852	101.202	132.736	80.2864	91.9309	68.2303	NaN	124.379	83.3502	122.639	111.634	97.9655	100.492	105.022	90.3593	111.444	99.056	111.634	102.258	103.994	114.171	110.667	90.7548	106.377	97.5993	94.9961	86.7192	82.0511	92.7067	85.8893	94.2392	86.7192	63.8937	NaN
	39	NaN	NaN	NaN	NaN	NaN	NaN	NaN	NaN	NaN	NaN	NaN	NaN	NaN	NaN	NaN	NaN	NaN	NaN	NaN	NaN	NaN	NaN	NaN	NaN	NaN	NaN	66.0976	62.7628	90.3593	59.8419	67.7034	74.7426	47.1196	69.2721	61.027	78.482	78.9369	76.1664	63.3308	121.76	105.363	100.847	58.6329	65.5536	60.4374	67.7034	64.4517	72.3073
	40	NaN	NaN	NaN	NaN	NaN	NaN	NaN	NaN	NaN	NaN	NaN	NaN	NaN	NaN	NaN	NaN	NaN	NaN	NaN	NaN	NaN	NaN	NaN	NaN	NaN	NaN	89.1625	94.2392	100.135	77.564	77.564	69.2721	79.3893	79.8391	76.1664	79.3893	81.1736	86.7192	94.2392	95.3412	87.7539	78.3477	81.6135	97.2316	98.3303	86.3053	83.7787	82.0511
	41	NaN	NaN	NaN	NaN	NaN	NaN	NaN	NaN	NaN	NaN	NaN	58.6329	47.1196	61.027	54.846	54.846	62.3307	53.5243	62.7628	47.1196	70.2984	40.5868	85.8893	116.96	68.2303	67.1724	78.482	65.005	68.7532	67.1724	63.8937	73.7781	85.0514	122.639	72.3073	52.169	NaN	NaN	NaN	NaN	NaN	NaN	NaN	NaN	NaN	NaN	NaN	NaN
	42	NaN	NaN	NaN	NaN	NaN	NaN	NaN	NaN	NaN	NaN	NaN	NaN	NaN	NaN	NaN	50.0674	88.15	95.8538	107.68	75.8906	82.4864	106.713	77.564	60.6414	69.7871	54.846	77.1009	70.2984	67.7034	62.7628	83.5189	72.8009	57.3984	69.7871	59.2405	55.4951	66.6372	89.6158	74.2619	61.611	68.7532	62.7628	61.027	62.7628	52.169	80.7312	83.7787	122.639
	43	NaN	NaN	NaN	NaN	NaN	NaN	NaN	NaN	NaN	NaN	NaN	NaN	NaN	NaN	NaN	NaN	NaN	NaN	NaN	NaN	NaN	131.107	126.095	126.944	110.667	115.419	110.343	113.857	110.018	107.715	92.3197	106.377	110.343	113.226	101.907	121.171	118.783	98.6939	116.653	101.202	115.729	123.222	118.783	139.831	113.226	NaN	NaN	117.875
	44	NaN	NaN	NaN	NaN	NaN	NaN	NaN	NaN	NaN	NaN	NaN	NaN	NaN	NaN	NaN	NaN	NaN	NaN	NaN	NaN	NaN	78.0243	108.708	NaN	NaN	91.1485	109.365	96.1204	NaN	NaN	96.4922	129.734	118.783	123.222	131.652	115.419	133.543	120.281	102.258	123.222	137.766	121.76	133.543	131.652	113.542	143.87	131.107	135.407
	45	131.924	117.266	117.571	115.108	110.99	120.578	123.512	122.347	120.281	111.634	115.729	123.802	123.802	116.346	115.419	119.384	127.787	114.797	120.875	134.877	122.347	111.954	120.281	128.347	126.944	123.222	117.571	125.81	128.347	129.181	115.419	124.954	100.492	110.343	111.312	111.634	115.729	125.526	131.107	132.195	120.281	133.543	138.285	101.907	120.281	116.653	92.3197	NaN
	46	NaN	NaN	NaN	NaN	110.99	NaN	NaN	NaN	120.281	NaN	NaN	124.379	126.662	115.729	97.9655	119.983	120.578	NaN	103.994	118.481	NaN	118.178	100.135	133.811	117.571	110.343	91.1485	119.684	NaN	96.1204	105.363	94.6184	NaN	134.078	132.195	125.81	122.931	118.783	114.797	123.512	118.783	141.105	147.07	133.543	113.542	128.347	125.81	129.458
	47	73.2911	89.5632	88.3556	65.6434	87.5412	57.3984	71.3099	93.4761	75.2202	77.3206	78.9369	75.6947	71.8103	71.3099	96.3203	65.005	68.2303	86.85	72.3073	46.3534	69.7871	62.1896	69.0004	80.2864	60.7875	70.5941	NaN	75.6947	73.9834	82.0511	67.1724	61.611	58.6329	43.1526	52.169	61.027	71.3483	74.2619	78.9305	56.1367	56.7711	109.037	62.1896	133.811	66.0976	61.027	107.383	65.5536
	48	NaN	NaN	NaN	NaN	NaN	59.8419	71.3099	40.5868	41.4597	90.7548	56.1367	58.6329	62.7628	67.1724	118.178	72.3073	57.3984	102.956	75.6947	58.0189	52.851	56.7711	90.7548	80.2864	58.366	86.3053	75.2202	52.851	73.2876	82.0511	80.7312	63.3308	59.2405	66.6372	67.1724	66.0976	71.2542	60.4374	76.5273	70.2984	61.027	85.8165	69.2721	72.9818	61.611	62.0707	107.383	57.3984
panel:		e, i (normalized spiral radius [spiral radius/(spiral radius + paired spiral radius)], nm)
		frame #
		1	2	3	4	5	6	7	8	9	10	11	12	13	14	15	16	17	18	19	20	21	22	23	24	25	26	27	28	29	30	31	32	33	34	35	36	37	38	39	40	41	42	43	44	45	46	47	48
spiral #	1	0.490231	0.548992	0.532393	0.519911	0.571917	0.497534	0.481935	0.606314	0.631081	0.519086	0.510828	0.494468	0.544332	0.563375	0.573741	0.567814	0.56089	0.565064	0.557829	0.528501	0.576517	0.546016	0.517281	0.531296	0.557114	0.568549	0.586753	0.556048	0.576235	0.545157	0.546076	0.505082	0.580431	0.526445	0.598162	0.526696	0.518895	0.552379	0.552521	0.542715	0.546649	0.510705	0.481237	0.562859	0.562295	0.540028	0.544006	0.517412
	2	0.509769	0.451008	0.467607	0.480089	0.428083	0.502466	0.518065	0.393686	0.368919	0.480914	0.489172	0.505532	0.455668	0.436625	0.426259	0.432186	0.43911	0.434936	0.442171	0.471499	0.423483	0.453984	0.482719	0.468704	0.442886	0.431451	0.413247	0.443952	0.423765	0.454843	0.453924	0.494918	0.419569	0.473555	0.401838	0.473304	0.481105	0.447621	0.447479	0.457285	0.453351	0.489295	0.518763	0.437141	0.437705	0.459972	0.455994	0.482588
	3	0.471464	0.579212	0.560065	0.495726	0.551184	0.57436	0.503732	0.556949	0.536286	0.516289	0.531622	0.521667	0.5	0.587758	0.466439	0.522102	0.504099	0.58199	0.507161	0.522196	0.58649	0.530413	0.506049	0.43293	0.544126	0.489332	0.5	0.556624	0.562558	0.450231	0.462233	0.533204	0.493053	0.491069	0.50122	0.537713	0.522934	0.506638	0.498281	0.458985	0.592491	0.48212	0.470266	0.539631	0.472926	0.443402	0.608639	0.492602
	4	0.528536	0.420788	0.439935	0.504274	0.448816	0.42564	0.496268	0.443051	0.463714	0.483711	0.468378	0.478333	0.5	0.412242	0.533561	0.477898	0.495901	0.41801	0.492839	0.477804	0.41351	0.469587	0.493951	0.56707	0.455874	0.510668	0.5	0.443376	0.437442	0.549769	0.537767	0.466796	0.506947	0.508931	0.49878	0.462287	0.477066	0.493362	0.501719	0.541015	0.407509	0.51788	0.529734	0.460369	0.527074	0.556598	0.391361	0.507398
	5	0.601787	0.523968	0.511242	0.579029	0.596302	0.520235	0.602733	0.564905	0.55745	0.542999	0.603093	0.57547	0.596665	0.459314	0.517172	0.645507	0.522602	0.497059	0.562686	0.523213	0.566081	0.546367	0.611853	0.629845	0.572949	0.523159	0.549046	0.550093	0.586542	0.551957	0.548239	0.528784	0.585035	0.596232	0.589	0.544674	0.570029	0.544263	0.576597	0.646265	0.644145	0.6449	0.628058	0.610294	0.600935	0.559545	0.621156	0.567537
	6	0.398213	0.476032	0.488758	0.420971	0.403698	0.479765	0.397267	0.435095	0.44255	0.457001	0.396907	0.42453	0.403335	0.540686	0.482828	0.354493	0.477398	0.502941	0.437314	0.476787	0.433919	0.453633	0.388147	0.370155	0.427051	0.476841	0.450954	0.449907	0.413458	0.448043	0.451761	0.471216	0.414965	0.403768	0.411	0.455326	0.429971	0.455737	0.423403	0.353735	0.355855	0.3551	0.371942	0.389706	0.399065	0.440455	0.378844	0.432463
	7	0.503948	0.511596	0.473973	0.53094	0.468778	0.523099	0.475248	0.4695	0.564919	0.484498	0.491161	0.490065	0.444318	0.478051	0.434351	0.536399	0.498472	0.473921	0.501599	0.50355	0.524056	0.485106	0.478265	0.5	0.439225	0.5	0.499453	0.471578	0.537424	0.487616	0.408528	0.446966	0.482159	0.415802	0.537169	0.508718	0.453337	0.5037	0.483892	0.422857	0.461934	0.4726	0.475431	0.490322	0.478855	0.537358	0.453736	0.487081
	8	0.496052	0.488404	0.526027	0.46906	0.531222	0.476901	0.524752	0.5305	0.435081	0.515502	0.508839	0.509935	0.555682	0.521949	0.565649	0.463601	0.501528	0.526079	0.498401	0.49645	0.475944	0.514894	0.521735	0.5	0.560775	0.5	0.500547	0.528422	0.462576	0.512384	0.591472	0.553034	0.517841	0.584198	0.462831	0.491282	0.546663	0.4963	0.516108	0.577143	0.538066	0.5274	0.524569	0.509678	0.521145	0.462642	0.546264	0.512919
	9	0.534875	0.530798	0.510531	0.509385	0.49276	0.580246	0.466101	0.428287	0.564425	0.47196	0.540328	0.461872	0.544467	0.502155	0.462757	0.508513	0.505897	0.525428	0.488655	0.473876	0.51742	0.48317	0.521897	0.481481	0.480145	0.417746	0.48083	0.516527	0.491683	0.479517	0.493372	0.515742	0.528121	0.486505	0.391427	0.44421	0.476973	0.458862	0.431789	0.48316	0.462158	0.474112	0.47606	0.466621	0.45042	0.433098	0.517764	0.43531
	10	0.465125	0.469202	0.489469	0.490615	0.50724	0.419754	0.533899	0.571713	0.435575	0.52804	0.459672	0.538128	0.455533	0.497845	0.537243	0.491487	0.494103	0.474572	0.511345	0.526124	0.48258	0.51683	0.478103	0.518519	0.519855	0.582254	0.51917	0.483473	0.508317	0.520483	0.506628	0.484258	0.471879	0.513495	0.608573	0.55579	0.523027	0.541138	0.568211	0.51684	0.537842	0.525888	0.52394	0.533379	0.54958	0.566902	0.482236	0.56469
	11	0.49342	0.506713	0.464102	0.505034	0.512143	0.489928	0.506141	0.488902	0.442311	0.53148	0.509519	0.493852	0.618415	0.503943	0.522774	0.497104	0.538601	0.639578	0.559115	0.592402	0.580302	0.567782	0.606276	0.50265	0.582802	0.597423	0.590564	0.546382	0.535085	0.482766	0.589001	0.535664	0.601803	0.541577	0.55083	0.693509	0.592668	0.500842	0.593273	0.583952	0.5228	0.512202	0.747989	0.648044	0.53148	0.472992	0.549448	0.512895
	12	0.50658	0.493287	0.535898	0.494966	0.487857	0.510072	0.493859	0.511098	0.557689	0.46852	0.490481	0.506148	0.381585	0.496057	0.477226	0.502896	0.461399	0.360422	0.440885	0.407598	0.419698	0.432218	0.393724	0.49735	0.417198	0.402577	0.409436	0.453618	0.464915	0.517234	0.410999	0.464336	0.398197	0.458423	0.44917	0.306491	0.407332	0.499158	0.406727	0.416048	0.4772	0.487798	0.252011	0.351956	0.46852	0.527008	0.450552	0.487105
	13	0.518508	0.505738	0.553009	0.519259	0.505598	0.557999	0.599363	0.546312	0.552912	0.585786	0.55833	0.564882	0.576644	0.54196	0.524527	0.558667	0.52703	0.52194	0.526756	0.50629	0.508683	0.554658	0.572356	0.548384	0.529744	0.548215	0.573098	0.527274	0.567621	0.549771	0.533483	0.553038	0.587686	0.517987	0.549448	0.569971	0.53203	0.541708	0.548995	0.516685	0.487124	0.496612	0.525932	0.539417	0.546856	0.542324	0.567328	0.482167
	14	0.481492	0.494262	0.446991	0.480741	0.494402	0.442001	0.400637	0.453688	0.447088	0.414214	0.44167	0.435118	0.423356	0.45804	0.475473	0.441333	0.47297	0.47806	0.473244	0.49371	0.491317	0.445342	0.427644	0.451616	0.470256	0.451785	0.426902	0.472726	0.432379	0.450229	0.466517	0.446962	0.412314	0.482013	0.450552	0.430029	0.46797	0.458292	0.451005	0.483315	0.512876	0.503388	0.474068	0.460583	0.453144	0.457676	0.432672	0.517833
	15	0.542763	0.526	0.549585	0.523075	0.480021	0.61028	0.535718	0.528784	0.563346	0.579706	0.617129	0.497706	0.522123	0.578593	0.516606	0.59556	0.52542	0.506411	0.536124	0.494094	0.566161	NaN	NaN	0.508744	0.450574	0.478459	0.453015	0.553254	0.566543	0.574142	0.490972	0.492792	0.557093	0.507743	0.511248	0.463569	0.522167	0.525063	0.447383	0.52491	0.534631	0.520175	0.520654	0.553092	0.55051	0.587544	0.538487	0.453669
	16	0.457237	0.474	0.450415	0.476925	0.519979	0.38972	0.464282	0.471216	0.436654	0.420294	0.382871	0.502294	0.477877	0.421407	0.483394	0.40444	0.47458	0.493589	0.463876	0.505906	0.433839	NaN	NaN	0.491256	0.549426	0.521541	0.546985	0.446746	0.433457	0.425858	0.509028	0.507208	0.442907	0.492257	0.488752	0.536431	0.477833	0.474937	0.552617	0.47509	0.465369	0.479825	0.479346	0.446908	0.44949	0.412456	0.461513	0.546331
	17	0.507071	0.529853	0.484088	0.498904	0.507758	0.545708	0.471621	0.453497	0.506382	0.545241	0.537004	0.496535	0.529209	0.5166	0.468194	0.521553	0.563685	0.548849	0.556942	0.510875	NaN	NaN	NaN	NaN	0.709056	0.581829	0.55051	0.616111	0.567289	0.517412	0.43317	0.446193	0.550056	0.573832	0.618415	0.589023	0.529696	0.558482	0.498421	NaN	0.512353	0.447221	0.530602	0.472529	0.632796	0.508336	0.4861	0.5
	18	0.492929	0.470147	0.515912	0.501096	0.492242	0.454292	0.528379	0.546503	0.493618	0.454759	0.462996	0.503465	0.470791	0.4834	0.531806	0.478447	0.436315	0.451151	0.443058	0.489125	0.70278	0.54638	0.556086	0.562317	0.460341	0.546681	0.571213	0.538179	0.47682	0.747734	0.45099	0.424291	0.54146	0.436548	0.596035	0.600885	0.524708	0.492856	0.486353	0.501244	0.348331	0.463624	0.476467	0.425463	0.493385	0.625334	0.527002	0.441886
	19	NaN	NaN	NaN	NaN	NaN	NaN	NaN	NaN	NaN	NaN	NaN	NaN	NaN	NaN	NaN	NaN	NaN	NaN	NaN	NaN	NaN	NaN	NaN	NaN	0.290944	0.418171	0.44949	0.383889	0.432711	0.482588	0.56683	0.553807	0.449944	0.426168	0.381585	0.410977	0.470304	0.441518	0.501579	0.529045	0.370977	0.388682	0.488088	0.581523	0.474068	0.4606	0.540971	0.473137
	20	NaN	NaN	NaN	NaN	NaN	NaN	NaN	NaN	NaN	NaN	NaN	NaN	NaN	NaN	NaN	NaN	NaN	NaN	NaN	NaN	NaN	NaN	NaN	NaN	NaN	NaN	NaN	NaN	NaN	NaN	NaN	NaN	NaN	NaN	NaN	NaN	NaN	NaN	NaN	0.470955	0.629023	0.611318	0.511912	0.418477	0.525932	0.5394	0.459029	0.526863
	21	NaN	NaN	NaN	NaN	NaN	NaN	NaN	NaN	NaN	NaN	NaN	NaN	NaN	NaN	NaN	NaN	NaN	NaN	NaN	NaN	0.29722	0.45362	0.443914	0.437683	0.539659	0.453319	0.428787	0.461821	0.52318	0.252266	0.54901	0.575709	0.45854	0.563452	0.403965	0.399115	0.475292	0.507144	0.513647	0.498756	0.651669	0.536376	0.523533	0.574537	0.506615	0.374666	0.472998	0.558114
	22	NaN	NaN	NaN	NaN	NaN	NaN	NaN	NaN	NaN	NaN	NaN	NaN	NaN	NaN	NaN	NaN	NaN	NaN	NaN	NaN	NaN	NaN	NaN	NaN	NaN	NaN	NaN	NaN	NaN	NaN	NaN	NaN	NaN	NaN	NaN	NaN	NaN	NaN	NaN	NaN	0.487647	0.552779	0.469398	0.527471	0.367204	0.491664	0.5139	0.5
	23	0.574974	0.439745	0.437277	0.510208	0.554201	0.515276	0.504613	0.578835	0.490128	0.470626	0.549973	NaN	NaN	NaN	NaN	0.638302	0.478035	0.534401	0.470916	0.474419	0.506411	0.434631	0.419868	0.596275	0.537713	0.598078	0.412744	0.523075	0.51814	0.551258	0.480592	0.525826	0.528943	0.492423	0.610125	0.596535	0.45147	0.554703	0.462476	0.536484	0.41784	0.5	0.5	0.510875	0.579212	0.489996	0.492103	0.5
	24	0.425026	0.560255	0.562723	0.489792	0.445799	0.484724	0.495387	0.421165	0.509872	0.529374	0.450027	0.505103	0.551833	0.481935	0.473611	0.542382	0.53874	0.554564	0.469272	0.607076	0.446772	0.662973	0.426575	0.450922	0.552398	0.531373	0.450921	0.488933	0.533038	0.572517	0.502174	0.489722	0.525623	0.440619	0.483559	0.60876	NaN	NaN	NaN	NaN	NaN	NaN	NaN	NaN	NaN	NaN	NaN	NaN
	25	0.534302	0.462204	0.5	0.459787	0.498932	0.469495	0.535755	0.52642	0.508658	0.481585	0.548734	NaN	NaN	NaN	NaN	NaN	NaN	0.781345	0.760754	0.824266	0.560916	0.473964	0.451264	0.442202	0.5	0.717174	0.5	0.444615	0.5	0.5	0.5	0.761993	0.702415	0.709508	NaN	0.715841	0.758431	0.491494	0.796029	0.768338	0.699548	0.58199	0.564732	0.51047	0.558839	0.567537	0.521265	0.535898
	26	NaN	NaN	NaN	NaN	NaN	NaN	NaN	NaN	NaN	NaN	NaN	NaN	NaN	NaN	NaN	NaN	NaN	0.218655	0.239246	0.175734	0.439084	0.526036	0.548736	0.557798	0.5	0.282826	0.5	0.555385	0.5	0.5	0.5	0.238007	0.297585	0.290492	NaN	0.284159	0.241569	0.508506	0.203971	0.231662	0.300452	0.41801	0.435268	0.48953	0.441161	0.432463	0.478735	0.464102
	27	0.465698	0.537796	0.5	0.540213	0.501068	0.530505	0.464245	0.47358	0.491342	0.518415	0.451266	0.63825	0.716419	0.540221	0.589921	0.596904	0.582365	0.584157	0.5892	0.528701	0.543769	0.542382	0.584157	0.622182	0.529252	0.5329	0.57328	0.541625	0.524731	0.575746	0.58435	0.515165	0.512398	0.525173	0.507921	0.489339	0.5516	0.596745	0.501667	0.568241	0.644756	0.59125	0.615449	0.619201	0.553526	0.606267	0.516937	0.540337
	28	NaN	NaN	NaN	NaN	NaN	NaN	NaN	NaN	NaN	NaN	NaN	0.36175	0.283581	0.459779	0.410079	0.403096	0.417635	0.415843	0.4108	0.471299	0.456231	0.457618	0.415843	0.377818	0.470748	0.4671	0.42672	0.458375	0.475269	0.424254	0.41565	0.484835	0.487602	0.474827	0.492079	0.510661	0.4484	0.403255	0.498333	0.431759	0.355244	0.40875	0.384551	0.380799	0.446474	0.393733	0.483063	0.459663
	29	0.589515	0.492158	0.5	0.540284	0.499129	0.552554	0.535388	0.507734	0.557313	0.388977	0.578966	0.677558	0.632719	0.535512	0.531112	0.563722	0.55538	0.640327	0.624883	0.491618	0.529376	0.589995	0.618478	0.598579	0.734687	0.594748	0.6326	0.587951	0.574377	0.637111	0.581784	0.525974	0.5	0.584625	0.725708	NaN	0.557084	NaN	NaN	NaN	NaN	NaN	NaN	NaN	NaN	NaN	NaN	NaN
	30	0.410485	0.507842	0.5	0.459716	0.500871	0.447446	0.464612	0.492266	0.442687	0.611023	0.421034	0.322442	0.367281	0.464488	0.468888	0.436278	0.44462	0.359673	0.375117	0.508382	0.470624	0.410005	0.381522	0.401421	0.265313	0.405252	0.3674	0.412049	0.425623	0.362889	0.418216	0.474026	0.5	0.415375	0.274292	NaN	0.442916	NaN	NaN	NaN	NaN	NaN	NaN	NaN	NaN	NaN	NaN	NaN
	31	0.518218	0.506136	0.533204	0.500685	0.558482	0.462684	0.462204	0.511673	0.468944	0.473834	0.528029	0.518544	0.498299	0.530602	0.481935	0.561524	0.51481	0.565523	0.481722	0.542962	0.561497	0.48418	0.535489	0.5	0.64409	0.652371	0.5	0.642375	0.768338	0.647623	0.619695	0.63026	0.599781	0.679949	0.612125	0.638925	0.585896	0.472422	0.716228	0.519638	0.64727	0.632952	0.680716	0.56261	0.540811	0.491276	0.468103	0.468953
	32	NaN	NaN	NaN	NaN	NaN	NaN	NaN	NaN	NaN	NaN	NaN	NaN	NaN	NaN	NaN	NaN	NaN	NaN	NaN	NaN	NaN	NaN	NaN	0.5	0.35591	0.347629	0.5	0.357625	0.231662	0.352377	0.380305	0.36974	0.400219	0.320051	0.387875	0.361075	0.414104	0.527578	0.283772	0.480362	0.35273	0.367048	0.319284	0.43739	0.459189	0.508724	0.531897	0.531047
	33	0.481782	0.493864	0.466796	0.499315	0.441518	0.537316	0.537796	0.488327	0.531056	0.526166	0.471971	0.481456	0.501701	0.469398	0.518065	0.438476	0.48519	0.434477	0.518278	0.457038	0.438503	0.51582	0.464511	0.591472	0.52971	0.534011	0.520754	0.44006	0.506758	0.552066	0.465686	0.471335	0.506638	0.403877	0.5973	0.547558	0.493118	0.545728	0.551031	0.523022	0.58286	0.458578	0.559167	0.587824	0.468524	0.519436	0.522778	0.538692
	34	NaN	NaN	NaN	NaN	NaN	NaN	NaN	NaN	NaN	NaN	NaN	NaN	NaN	NaN	NaN	NaN	NaN	NaN	NaN	NaN	NaN	NaN	NaN	0.408528	0.47029	0.465989	0.479246	0.55994	0.493242	0.447934	0.534314	0.528665	0.493362	0.596123	0.4027	0.452442	0.506882	0.454272	0.448969	0.476978	0.41714	0.541422	0.440833	0.412176	0.531476	0.480564	0.477222	0.461308
	35	0.604356	0.602426	0.605937	0.563681	0.601388	0.553193	0.574028	0.592638	0.604199	0.5678	0.533818	0.594593	0.642735	0.625146	NaN	NaN	NaN	0.617218	0.547252	0.620871	NaN	NaN	0.574754	NaN	NaN	0.518959	0.583429	0.5795	0.569136	0.55805	0.494791	0.534221	0.576831	0.608735	0.558814	0.544657	0.59598	0.62277	0.598229	0.611094	0.607635	0.549739	0.554085	0.595599	0.605233	0.655132	0.619004	0.607512
	36	0.395644	0.397574	0.394063	0.436319	0.398612	0.446807	0.425972	0.407362	0.395801	0.4322	0.466182	0.405407	0.357265	0.374854	NaN	NaN	NaN	0.382782	0.452748	0.379129	NaN	NaN	0.425246	NaN	NaN	0.481041	0.416571	0.4205	0.430864	0.44195	0.505209	0.465779	0.423169	0.391265	0.441186	0.455343	0.40402	0.37723	0.401771	0.388906	0.392365	0.450261	0.445915	0.404401	0.394767	0.344868	0.380996	0.392488
	37	0.386943	0.467765	0.388463	0.469215	0.550644	0.522136	0.480167	0.487173	0.493082	0.362569	0.5	0.472917	0.459888	0.571889	0.542955	0.478095	0.421025	0.558482	0.485414	NaN	NaN	0.5	0.525529	0.448584	0.445152	0.432768	0.350329	0.439907	0.43577	0.453312	0.439157	0.421009	0.398346	0.475395	0.431674	0.471405	0.521867	0.471741	0.460627	0.480741	0.496377	0.525183	0.480914	0.540923	0.483889	0.560663	0.629112	NaN
	38	0.613057	0.532235	0.611537	0.530785	0.449356	0.477864	0.519833	0.512827	0.506918	0.637431	0.5	0.527083	0.540112	0.428111	0.457045	0.521905	0.578975	0.441518	0.514586	NaN	NaN	0.5	0.474471	0.551416	0.554848	0.567232	0.649671	0.560093	0.56423	0.546688	0.560843	0.578991	0.601654	0.524605	0.568326	0.528595	0.478133	0.528259	0.539373	0.519259	0.503623	0.474817	0.519086	0.459077	0.516111	0.439337	0.370888	NaN
	39	NaN	NaN	NaN	NaN	NaN	NaN	NaN	NaN	NaN	NaN	NaN	NaN	NaN	NaN	NaN	NaN	NaN	NaN	NaN	NaN	NaN	NaN	NaN	NaN	NaN	NaN	0.425722	0.399758	0.474342	0.435512	0.466061	0.518993	0.372461	0.464567	0.444825	0.497126	0.493015	0.467607	0.401922	0.560845	0.545591	0.56278	0.41807	0.4027	0.380665	0.439608	0.434808	0.468438
	40	NaN	NaN	NaN	NaN	NaN	NaN	NaN	NaN	NaN	NaN	NaN	NaN	NaN	NaN	NaN	NaN	NaN	NaN	NaN	NaN	NaN	NaN	NaN	NaN	NaN	NaN	0.574278	0.600242	0.525658	0.564488	0.533939	0.481007	0.627539	0.535433	0.555175	0.502874	0.506985	0.532393	0.598078	0.439155	0.454409	0.43722	0.58193	0.5973	0.619335	0.560392	0.565192	0.531562
	41	NaN	NaN	NaN	NaN	NaN	NaN	NaN	NaN	NaN	NaN	NaN	0.494897	0.448167	0.518065	0.526389	0.457618	0.46126	0.445436	0.530728	0.392924	0.553228	0.337027	0.573425	0.549078	0.447602	0.468627	0.549079	0.511067	0.466962	0.427483	0.497826	0.510278	0.474377	0.559381	0.516441	0.39124	NaN	NaN	NaN	NaN	NaN	NaN	NaN	NaN	NaN	NaN	NaN	NaN
	42	NaN	NaN	NaN	NaN	NaN	NaN	NaN	NaN	NaN	NaN	NaN	NaN	NaN	NaN	NaN	0.361698	0.521965	0.465599	0.529084	0.525581	0.493589	0.565369	0.580132	0.403725	0.462287	0.401922	0.587256	0.476925	0.48186	0.448742	0.519408	0.474174	0.471057	0.507577	0.389875	0.403465	0.54853	0.445297	0.537524	0.463516	0.58216	0.5	0.5	0.489125	0.420788	0.510004	0.507897	0.5
	43	NaN	NaN	NaN	NaN	NaN	NaN	NaN	NaN	NaN	NaN	NaN	NaN	NaN	NaN	NaN	NaN	NaN	NaN	NaN	NaN	NaN	0.626912	0.537024	NaN	NaN	0.558747	0.502226	0.542235	NaN	NaN	0.48895	0.450538	0.481583	0.478863	0.436322	0.512156	0.470752	0.450709	0.53288	0.450941	0.456532	0.502983	0.470752	0.515062	0.499304	NaN	NaN	0.465391
	44	NaN	NaN	NaN	NaN	NaN	NaN	NaN	NaN	NaN	NaN	NaN	NaN	NaN	NaN	NaN	NaN	NaN	NaN	NaN	NaN	NaN	0.373088	0.462976	NaN	NaN	0.441253	0.497774	0.457765	NaN	NaN	0.51105	0.549462	0.518417	0.521137	0.563678	0.487844	0.529248	0.549291	0.46712	0.549059	0.543468	0.497017	0.529248	0.484938	0.500696	NaN	NaN	0.534609
	45	NaN	NaN	NaN	NaN	0.5	NaN	NaN	NaN	0.5	NaN	NaN	0.498837	0.494291	0.50133	0.540897	0.49875	0.514513	NaN	0.537534	0.532357	NaN	0.486477	0.5457	0.489579	0.519167	0.52757	0.563296	0.512478	NaN	0.57337	0.522774	0.569078	NaN	0.451447	0.457121	0.470147	0.484911	0.513799	0.533164	0.516978	0.503133	0.486232	0.484608	0.432819	0.51441	0.476136	0.423232	NaN
	46	NaN	NaN	NaN	NaN	0.5	NaN	NaN	NaN	0.5	NaN	NaN	0.501163	0.505709	0.49867	0.459103	0.50125	0.485487	NaN	0.462466	0.467643	NaN	0.513523	0.4543	0.510421	0.480833	0.47243	0.436704	0.487522	NaN	0.42663	0.477226	0.430922	NaN	0.548553	0.542879	0.529853	0.515089	0.486201	0.466836	0.483022	0.496867	0.513768	0.515392	0.567181	0.48559	0.523864	0.576768	NaN
	47	NaN	NaN	NaN	NaN	NaN	0.489579	0.5	0.697256	0.644671	0.460035	0.584399	0.563508	0.533616	0.514939	0.449048	0.47341	0.543111	0.457572	0.488556	0.444116	0.569049	0.522774	0.431913	0.5	0.510161	0.449932	NaN	0.588855	0.502362	0.5	0.454163	0.493118	0.497423	0.393048	0.437141	0.480057	0.50033	0.551316	0.507729	0.443996	0.481935	0.559585	0.473063	0.647077	0.517566	0.495761	0.5	0.533164
	48	NaN	NaN	NaN	NaN	NaN	0.510421	0.5	0.302744	0.355329	0.539965	0.415601	0.436492	0.466384	0.485061	0.550952	0.52659	0.456889	0.542428	0.511444	0.555884	0.430951	0.477226	0.568087	0.5	0.489839	0.550068	NaN	0.411145	0.497638	0.5	0.545837	0.506882	0.502577	0.606952	0.562859	0.519943	0.49967	0.448684	0.492271	0.556004	0.518065	0.440415	0.526937	0.352923	0.482434	0.504239	0.5	0.466836
panel:		additional information: spiral pairing
		frame #
		1	2	3	4	5	6	7	8	9	10	11	12	13	14	15	16	17	18	19	20	21	22	23	24	25	26	27	28	29	30	31	32	33	34	35	36	37	38	39	40	41	42	43	44	45	46	47	48
spiral #	1	2	2	2	2	2	2	2	2	2	2	2	2	2	2	2	2	2	2	2	2	2	2	2	2	2	2	2	2	2	2	2	2	2	2	2	2	2	2	2	2	2	2	2	2	2	2	2	2
	2	1	1	1	1	1	1	1	1	1	1	1	1	1	1	1	1	1	1	1	1	1	1	1	1	1	1	1	1	1	1	1	1	1	1	1	1	1	1	1	1	1	1	1	1	1	1	1	1
	3	4	4	4	4	4	4	4	4	4	4	4	4	4	4	4	4	4	4	4	4	4	4	4	4	4	4	4	4	4	4	4	4	4	4	4	4	4	4	4	4	4	4	4	4	4	4	4	4
	4	3	3	3	3	3	3	3	3	3	3	3	3	3	3	3	3	3	3	3	3	3	3	3	3	3	3	3	3	3	3	3	3	3	3	3	3	3	3	3	3	3	3	3	3	3	3	3	3
	5	6	6	6	6	6	6	6	6	6	6	6	6	6	6	6	6	6	6	6	6	6	6	6	6	6	6	6	6	6	6	6	6	6	6	6	6	6	6	6	6	6	6	6	6	6	6	6	6
	6	5	5	5	5	5	5	5	5	5	5	5	5	5	5	5	5	5	5	5	5	5	5	5	5	5	5	5	5	5	5	5	5	5	5	5	5	5	5	5	5	5	5	5	5	5	5	5	5
	7	8	8	8	8	8	8	8	8	8	8	8	8	8	8	8	8	8	8	8	8	8	8	8	8	8	8	8	8	8	8	8	8	8	8	8	8	8	8	8	8	8	8	8	8	8	8	8	8
	8	7	7	7	7	7	7	7	7	7	7	7	7	7	7	7	7	7	7	7	7	7	7	7	7	7	7	7	7	7	7	7	7	7	7	7	7	7	7	7	7	7	7	7	7	7	7	7	7
	9	10	10	10	10	10	10	10	10	10	10	10	10	10	10	10	10	10	10	10	10	10	10	10	10	10	10	10	10	10	10	10	10	10	10	10	10	10	10	10	10	10	10	10	10	10	10	10	10
	10	9	9	9	9	9	9	9	9	9	9	9	9	9	9	9	9	9	9	9	9	9	9	9	9	9	9	9	9	9	9	9	9	9	9	9	9	9	9	9	9	9	9	9	9	9	9	9	9
	11	12	12	12	12	12	12	12	12	12	12	12	12	12	12	12	12	12	12	12	12	12	12	12	12	12	12	12	12	12	12	12	12	12	12	12	12	12	12	12	12	12	12	12	12	12	12	12	12
	12	11	11	11	11	11	11	11	11	11	11	11	11	11	11	11	11	11	11	11	11	11	11	11	11	11	11	11	11	11	11	11	11	11	11	11	11	11	11	11	11	11	11	11	11	11	11	11	11
	13	14	14	14	14	14	14	14	14	14	14	14	14	14	14	14	14	14	14	14	14	14	14	14	14	14	14	14	14	14	14	14	14	14	14	14	14	14	14	14	14	14	14	14	14	14	14	14	14
	14	13	13	13	13	13	13	13	13	13	13	13	13	13	13	13	13	13	13	13	13	13	13	13	13	13	13	13	13	13	13	13	13	13	13	13	13	13	13	13	13	13	13	13	13	13	13	13	13
	15	16	16	16	16	16	16	16	16	16	16	16	16	16	16	16	16	16	16	16	16	16	16	16	16	16	16	16	16	16	16	16	16	16	16	16	16	16	16	16	16	16	16	16	16	16	16	16	16
	16	15	15	15	15	15	15	15	15	15	15	15	15	15	15	15	15	15	15	15	15	15	15	15	15	15	15	15	15	15	15	15	15	15	15	15	15	15	15	15	15	15	15	15	15	15	15	15	15
	17	18	18	18	18	18	18	18	18	18	18	18	18	18	18	18	18	18	18	18	18	NaN	NaN	NaN	NaN	19	19	19	19	19	19	19	19	19	19	19	19	19	19	19	NaN	22	22	22	22	22	22	22	22
	18	17	17	17	17	17	17	17	17	17	17	17	17	17	17	17	17	17	17	17	17	21	21	21	21	21	21	21	21	21	21	21	21	21	21	21	21	21	21	21	21	21	21	21	21	21	21	21	21
	19	NaN	NaN	NaN	NaN	NaN	NaN	NaN	NaN	NaN	NaN	NaN	NaN	NaN	NaN	NaN	NaN	NaN	NaN	NaN	NaN	NaN	NaN	NaN	NaN	17	17	17	17	17	17	17	17	17	17	17	17	17	17	17	20	20	20	20	20	20	20	20	20
	20	NaN	NaN	NaN	NaN	NaN	NaN	NaN	NaN	NaN	NaN	NaN	NaN	NaN	NaN	NaN	NaN	NaN	NaN	NaN	NaN	NaN	NaN	NaN	NaN	NaN	NaN	NaN	NaN	NaN	NaN	NaN	NaN	NaN	NaN	NaN	NaN	NaN	NaN	NaN	19	19	19	19	19	19	19	19	19
	21	NaN	NaN	NaN	NaN	NaN	NaN	NaN	NaN	NaN	NaN	NaN	NaN	NaN	NaN	NaN	NaN	NaN	NaN	NaN	NaN	18	18	18	18	18	18	18	18	18	18	18	18	18	18	18	18	18	18	18	18	18	18	18	18	18	18	18	18
	22	NaN	NaN	NaN	NaN	NaN	NaN	NaN	NaN	NaN	NaN	NaN	NaN	NaN	NaN	NaN	NaN	NaN	NaN	NaN	NaN	NaN	NaN	NaN	NaN	NaN	NaN	NaN	NaN	NaN	NaN	NaN	NaN	NaN	NaN	NaN	NaN	NaN	NaN	NaN	NaN	17	17	17	17	17	17	17	17
	23	24	24	24	24	24	24	24	24	24	24	24	NaN	NaN	NaN	NaN	42	42	42	42	42	42	42	42	42	42	42	42	42	42	42	42	42	42	42	42	42	42	42	42	42	42	42	42	42	42	42	42	42
	24	23	23	23	23	23	23	23	23	23	23	23	41	41	41	41	41	41	41	41	41	41	41	41	41	41	41	41	41	41	41	41	41	41	41	41	41	NaN	NaN	NaN	NaN	NaN	NaN	NaN	NaN	NaN	NaN	NaN	NaN
	25	27	27	27	27	27	27	27	27	27	27	27	NaN	NaN	NaN	NaN	NaN	NaN	26	26	26	26	26	26	26	26	26	26	26	26	26	26	26	26	26	26	26	26	26	26	26	26	26	26	26	26	26	26	26
	26	NaN	NaN	NaN	NaN	NaN	NaN	NaN	NaN	NaN	NaN	NaN	NaN	NaN	NaN	NaN	NaN	NaN	25	25	25	25	25	25	25	25	25	25	25	25	25	25	25	25	25	25	25	25	25	25	25	25	25	25	25	25	25	25	25
	27	25	25	25	25	25	25	25	25	25	25	25	28	28	28	28	28	28	28	28	28	28	28	28	28	28	28	28	28	28	28	28	28	28	28	28	28	28	28	28	28	28	28	28	28	28	28	28	28
	28	NaN	NaN	NaN	NaN	NaN	NaN	NaN	NaN	NaN	NaN	NaN	27	27	27	27	27	27	27	27	27	27	27	27	27	27	27	27	27	27	27	27	27	27	27	27	27	27	27	27	27	27	27	27	27	27	27	27	27
	29	30	30	30	30	30	30	30	30	30	30	30	30	30	30	30	30	30	30	30	30	30	30	30	30	30	30	30	30	30	30	30	30	30	30	30	30	30	30	30	30	30	30	30	30	30	30	30	30
	30	29	29	29	29	29	29	29	29	29	29	29	29	29	29	29	29	29	29	29	29	29	29	29	29	29	29	29	29	29	29	29	29	29	29	29	29	29	29	29	29	29	29	29	29	29	29	29	29
	31	33	33	33	33	33	33	33	33	33	33	33	33	33	33	33	33	33	33	33	33	33	33	33	32	32	32	32	32	32	32	32	32	32	32	32	32	32	32	32	32	32	32	32	32	32	32	32	32
	32	NaN	NaN	NaN	NaN	NaN	NaN	NaN	NaN	NaN	NaN	NaN	NaN	NaN	NaN	NaN	NaN	NaN	NaN	NaN	NaN	NaN	NaN	NaN	31	31	31	31	31	31	31	31	31	31	31	31	31	31	31	31	31	31	31	31	31	31	31	31	31
	33	31	31	31	31	31	31	31	31	31	31	31	31	31	31	31	31	31	31	31	31	31	31	31	34	34	34	34	34	34	34	34	34	34	34	34	34	34	34	34	34	34	34	34	34	34	34	34	34
	34	NaN	NaN	NaN	NaN	NaN	NaN	NaN	NaN	NaN	NaN	NaN	NaN	NaN	NaN	NaN	NaN	NaN	NaN	NaN	NaN	NaN	NaN	NaN	33	33	33	33	33	33	33	33	33	33	33	33	33	33	33	33	33	33	33	33	33	33	33	33	33
	35	36	36	36	36	36	36	36	36	36	36	36	36	36	36	36	36	36	36	36	36	36	36	36	36	36	36	36	36	36	36	36	36	36	36	36	36	36	36	36	36	36	36	36	36	36	36	36	36
	36	35	35	35	35	35	35	35	35	35	35	35	35	35	35	35	35	35	35	35	35	35	35	35	35	35	35	35	35	35	35	35	35	35	35	35	35	35	35	35	35	35	35	35	35	35	35	35	35
	37	38	38	38	38	38	38	38	38	38	38	38	38	38	38	38	38	38	38	38	38	38	38	38	38	38	38	38	38	38	38	38	38	38	38	38	38	38	38	38	38	38	38	38	38	38	38	38	38
	38	37	37	37	37	37	37	37	37	37	37	37	37	37	37	37	37	37	37	37	37	37	37	37	37	37	37	37	37	37	37	37	37	37	37	37	37	37	37	37	37	37	37	37	37	37	37	37	37
	39	40	40	40	40	40	40	40	40	40	40	40	40	40	40	40	40	40	40	40	40	40	40	40	40	40	40	40	40	40	40	40	40	40	40	40	40	40	40	40	40	40	40	40	40	40	40	40	40
	40	39	39	39	39	39	39	39	39	39	39	39	39	39	39	39	39	39	39	39	39	39	39	39	39	39	39	39	39	39	39	39	39	39	39	39	39	39	39	39	39	39	39	39	39	39	39	39	39
	41	NaN	NaN	NaN	NaN	NaN	NaN	NaN	NaN	NaN	NaN	NaN	24	24	24	24	24	24	24	24	24	24	24	24	24	24	24	24	24	24	24	24	24	24	24	24	24	42	42	42	42	42	42	42	42	42	42	42	42
	42	NaN	NaN	NaN	NaN	NaN	NaN	NaN	NaN	NaN	NaN	NaN	NaN	NaN	NaN	NaN	23	23	23	23	23	23	23	23	23	23	23	23	23	23	23	23	23	23	23	23	23	23	23	23	23	23	23	23	23	23	23	23	23
	43	44	44	44	44	44	44	44	44	44	44	44	44	44	44	44	44	44	44	44	44	44	44	44	44	44	44	44	44	44	44	44	44	44	44	44	44	44	44	44	44	44	44	44	44	44	44	44	44
	44	43	43	43	43	43	43	43	43	43	43	43	43	43	43	43	43	43	43	43	43	43	43	43	43	43	43	43	43	43	43	43	43	43	43	43	43	43	43	43	43	43	43	43	43	43	43	43	43
	45	46	46	46	46	46	46	46	46	46	46	46	46	46	46	46	46	46	46	46	46	46	46	46	46	46	46	46	46	46	46	46	46	46	46	46	46	46	46	46	46	46	46	46	46	46	46	46	46
	46	45	45	45	45	45	45	45	45	45	45	45	45	45	45	45	45	45	45	45	45	45	45	45	45	45	45	45	45	45	45	45	45	45	45	45	45	45	45	45	45	45	45	45	45	45	45	45	45
	47	48	48	48	48	48	48	48	48	48	48	48	48	48	48	48	48	48	48	48	48	48	48	48	48	48	48	48	48	48	48	48	48	48	48	48	48	48	48	48	48	48	48	48	48	48	48	48	48
	48	47	47	47	47	47	47	47	47	47	47	47	47	47	47	47	47	47	47	47	47	47	47	47	47	47	47	47	47	47	47	47	47	47	47	47	47	47	47	47	47	47	47	47	47	47	47	47	47
panel:		j (histogram of paired and unpaired spirals)
		frame #
		1	2	3	4	5	6	7	8	9	10	11	12	13	14	15	16	17	18	19	20	21	22	23	24	25	26	27	28	29	30	31	32	33	34	35	36	37	38	39	40	41	42	43	44	45	46	47	48
	pairs	15	15	15	15	16	16	16	16	17	16	16	17	17	17	16	17	17	18	19	18	16	18	19	19	20	22	22	23	21	22	23	23	22	23	23	22	22	21	21	21	22	22	22	22	22	21	21	20
	single	0	0	0	0	0	0	0	0	0	0	0	2	2	2	2	1	1	0	0	0	1	1	1	1	0	0	0	0	0	0	0	0	0	0	0	0	0	0	0	1	0	0	0	0	0	0	0	0
panel:		b	assembly # (note: assembly number notation for panel b is not the same as spiral notation for panels c-j)
			1	2	3	4	5	6	7	8	9	10	11	12	13	14	15	16	17	18	19	20	21	22	23	24	25	26	27	28	29	mean:	std:
	percentage of frames in which morphology could be assigned		0.77193	0.719298	0.561404	0.824561	0.859649	0.789474	0.894737	0.872727	0.85	0.866667	0.722222	0.648649	0.588235	0.727273	0.547619	0.6	1	0.85	0.891304	0.638889	0.956522	0.794118	0.794118	0.58	0.518519	0.677419	0.896552	0.813953	0.490196	0.749863	0.14004
[truncated: 9 more columns]

## Sheet: Figure 7
Figure 7
panel:	b
Top			Middle			Bottom
Spiral Area	Outer Radius	Inner Radius	Spiral Area	Outer Radius	Inner Radius	Spiral Area	Outer Radius	Inner Radius
19427	79.8437	13.828	10728.5	59.0875	8.73801	1538.66	22.1308	8.30712
36010.4	108.043	14.5193	1598.39	23.7077	7.29871	1373.1	20.9063	7.06149
14245	68.5581	12.8798	1869.74	26.2599	9.71742	7899.95	50.1461	5.66725
15404.7	70.9187	11.2243	6094.87	44.2922	4.66256	11556.8	60.6518	6.09942
23385.6	88.0906	17.7787	5223.77	41.5957	8.21117	8033.37	50.5678	7.14344
22175.8	85.3072	14.7827	6510.39	45.9778	6.45256	7290.77	48.1739	9.0561
12073.6	63.4986	13.7455	6765.18	47.2343	8.81203	7973.62	50.3794	2.13972
34928.5	105.9	9.83966	6439.66	45.8605	7.30621	11207.8	59.7289	7.35618
41971.9	116.384	13.6073	8393.95	52.3808	8.47771	4838.11	39.2431	9.11494
24816.3	89.4712	10.2872	5250.37	42.1368	10.2112	1441.43	21.4201	8.21048
20508.6	81.5017	10.6979	5080.5	41.2104	9.0071	5204.69	40.7026	7.60053
22143.5	84.6625	10.9201	3293.9	33.866	9.92104	9392.32	54.6779	9.20039
51161.7	128.233	12.5883	1509.41	23.0937	7.27058	21620.5	82.9579	11.5836
13336.8	66.8187	14.8161	4345.65	37.8713	7.13935	13966.4	66.6755	9.45817
21870	84.3098	12.1126	9996.1	56.9588	7.90232	9080.57	53.7628	10.3161
18387.9	77.2557	10.7418	3760.32	35.3076	7.04866	18010.8	75.7166	10.134
16341.8	73.254	12.8217	3715.89	34.993	6.45826	1467.84	21.6155	7.41689
33129.2	103.394	12.0366	2367.07	28.4506	7.48147	2876.93	30.2615	5.92905
17675.1	75.61	9.52343	3037.41	32.0128	7.6146	24234.6	87.83	7.65675
14788.3	69.9329	13.5403	3314.07	33.5778	8.51864	18278.6	76.2775	7.27591
11223.8	60.8172	11.2294	2570.84	30.0036	9.04931	15385.8	69.9818	8.05574
22632.8	85.9971	13.8299	11239.3	60.6567	10.0829	8343.07	51.5333	7.16332
17347.9	75.5493	13.6267	4302.89	39.0058	12.3208	2113.16	25.9353	5.00871
20224.3	80.9087	10.4215	2943.15	31.9089	9.01897	3087.1	31.3473	7.00595
25553	91.1107	12.9377	4634.09	39.9261	10.9097	1373.45	20.9089	6.99927
13029.6	65.8933	13.9449	5642.51	43.5396	9.98131	1876.37	24.4391	5.63383
18183.9	76.9068	11.2487	8365.26	52.4819	9.57095	22726.1	85.0526	9.64002
17123.5	74.7569	11.7484	2993.36	32.3446	9.66202	8711.88	52.66	8.08171
13409.4	67.4597	16.807	4743.75	39.7462	8.35317	20935.7	81.6336	9.23028
30333.5	99.1381	13.1494	7631.47	50.7308	12.0186	9250.41	54.2632	8.91951
15028.1	69.8267	9.60089	2991.91	32.0556	8.67236	13324.2	65.1247	6.75652
12611.5	64.6227	12.7175	4927.62	40.463	8.29097	17475.2	74.5823	10.3616
20784.9	82.2239	12.0306	5761.19	43.7107	8.76246	6395.47	45.1192	9.36009
29057.5	96.9244	12.0443	2700.29	31.6905	12.0316	8356.7	51.5754	8.4857
33859.9	104.438	11.3712	6201.58	45.8459	11.3056	4965.05	39.7546	6.62656
13547.2	66.8531	12.5351	8949.7	53.8179	6.8985	4470.98	37.7247	7.21936
9037.77	55.4879	14.216	14774.3	69.1018	8.50089	6605.25	45.8532	8.48926
26586.4	93.0111	13.7237	5834.86	44.0862	9.28963	14753.8	68.5293	7.58111
38597.5	111.525	12.324	6432.48	46.0423	8.50711	2561.09	28.5521	6.5591
			4965.67	40.7246	8.82421	1149.61	19.1294	7.1841
						8814.42	52.969	6.4732
						16863	73.2643	8.53829
						1680.58	23.1289	8.471
						3902.02	35.2428	8.85464
panel:	c, right
			time (s)
		spiral number	50	100	150	200	250	300	350	400	450	500	550
spiral area (nm2)	growing spirals	1	1506.07	2815.72	3195.1	3937.45	6629.32	7782.56	8678.16	7809.71	7091.17	8674.44	7845.75
		2	1472.8	1456.13	1452.04	4343.71	6382.15	6273.77	6811.77	7106.13	6835.01	6894.18	5978.09
		3	4003.15	5348.55	4515.98	3631.01	3767.54	4616.47	5050.78	5881.93	5257.34	7686.27	7024.26
		4	3793.78	4199.74	4687.28	6787.88	7645.53	7472.4	8076.05	7844.98	9218.99	8860.95	7081.87
		5	997.418	2104	1566.46	976.954	2162.44	4605.91	5221.29	4956.89	5476.64	6421.35	6561.17
		6	2079.85	2550.11	1947.16	2290.35	2892.59	2411.73	4080.36	2159.97	2261.67	2598	3329.49
		7	1937.46	2157.6	2762.12	1957.38	1546.96	1698.59	1470.25	2654.1	3834.27	2582.33	2234.57
	shrinking spirals	8	14551	14367.3	12944.9	10936	11602	7658.64	11809.2	13254.8	13263.4	11154.1	9859.94
		9	13177.6	9806.45	8845.27	12451.9	11877.8	10993.8	11818.6	10429	9842.98	7847.97	8536.85
		10	27545	27398.5	25626.4	24813.5	24917	25500.1	25686.2	22221.5	21510	20960.3	18597.4
		11	18566.6	18500.1	18300.7	17107.2	15807.8	15212.7	15147.6	14067.3	13585.2	12392.2	12548.7
		12	15150.4	15059.6	14752.4	12846.8	13233.8	11857.9	12564.1	13431.3	16792.5	17738.2	15312.1
		13	11716.3	14519.4	13716.6	12711.6	11957	13198.8	11569.6	12507.8	13665.4	11111.3	12195.9
		14	28709.1	28157.9	25765.9	23355.3	22214.1	22518.1	19129.4	19337.3	18292.5	18272.8	17431.5
panel:
d, top			d, bottom			e
distance (nm)	height (nm)		distance (nm)	height (nm)		distance (nm)	height (nm)
0	0.111324		0	0		0	0
0.943	0.021597		1	0.12156		1	0.17103
1.886	0		2	0.19142		2	0.34025
2.83	0.04597		3	0.26469		3	0.55589
3.773	0.106642		4	0.30294		4	0.85991
4.716	0.199547		5	0.37526		5	1.04634
5.659	0.221453		6	0.55657		6	1.13003
6.603	0.20749		7	0.76606		7	1.2261
7.546	0.15912		8	0.90104		8	1.29308
8.489	0.112154		9	0.93289		9	1.51902
9.432	0.209737		10	0.88779		10	1.61354
10.376	0.464174		11	0.85696		11	1.54096
11.319	0.640284		12	0.8199		12	1.3466
12.262	0.676665		13	0.88567		13	1.03488
13.205	0.696608		14	0.99795		14	0.8377
14.149	0.716601		15	1.05287		15	0.89685
15.092	0.771318		16	1.05782		16	1.14447
16.035	0.857239		17	0.98073		17	1.38514
16.978	0.910966		18	0.81995		18	1.55963
17.922	0.928481		19	0.70163		19	1.88757
18.865	0.883262		20	0.79936		20	2.28902
19.808	0.937092		21	0.99167		21	2.49363
20.751	0.961884		22	1.10856		22	2.43966
21.695	0.951372		23	1.05286		23	2.32312
22.638	0.886495		24	0.96159		24	2.30337
23.581	0.769484		25	0.93251		25	2.26988
24.524	0.62521		26	0.91384		26	2.18892
25.468	0.485133		27	0.96324		27	1.9787
26.411	0.396343		28	1.0353		28	1.72361
27.354	0.346954		29	1.10467		29	1.48281
28.297	0.313513		30	1.13365		30	1.25527
29.241	0.347551		31	1.11297		31	0.98628
30.184	0.445213		32	1.04309		32	0.78087
31.127	0.513581		33	0.97956		33	0.75584
32.07	0.531936		34	0.89798		34	0.93667
33.014	0.610749		35	0.89731		35	1.15485
33.957	0.721184		36	0.98685		36	1.19139
34.9	0.811925		37	1.0718		37	0.96796
35.843	0.864558		38	1.03222		38	0.60735
36.787	0.933812		39	0.87253		39	0.45202
37.73	0.957779		40	0.82255		40	0.36669
38.673	0.931616		41	0.97188		41	0.49615
39.616	0.911208		42	1.08726		42	0.87412
40.56	0.869317		43	1.08018		43	1.34308
41.503	0.775802		44	1.03751		44	1.74548
42.446	0.643005		45	0.98319		45	1.98321
43.389	0.483455		46	0.87035		46	2.04378
44.333	0.372488		47	0.85383		47	2.03118
45.276	0.302852		48	0.93061		48	2.00625
46.219	0.264873		49	0.96322		49	1.9489
47.162	0.28442		50	1.01102		50	1.87111
48.106	0.324873		51	1.07031		51	1.69444
49.049	0.414644		52	1.00771		52	1.43813
49.992	0.507979		53	0.94443		53	1.19894
50.935	0.574087		54	0.97663		54	0.85985
51.879	0.611733		55	1.03571		55	0.68376
52.822	0.594342		56	1.02275		56	0.70084
53.765	0.572271		57	0.89236		57	0.7809
54.708	0.587092		58	0.84055		58	0.91282
55.652	0.628382		59	0.84929		59	1.0348
56.595	0.652637		60	0.88827		60	1.10644
57.538	0.61907		61	0.98806		61	1.193
58.481	0.5558		62	0.97663		62	1.16524
59.424	0.461038		63	0.88604		63	0.86531
60.368	0.334484		64	0.81156		64	0.54802
61.311	0.232399		65	0.71169		65	0.34521
62.254	0.183739		66	0.63912		66	0.22457
63.197	0.156106		67	0.63177
64.141	0.183961		68	0.68159
65.084	0.272361		69	0.70751
66.027	0.461414		70	0.60478
66.97	0.66487		71	0.5076
67.914	0.814145		72	0.49164
68.857	0.792303		73	0.55257
69.8	0.752272
70.743	0.6735
71.687	0.534633
72.63	0.38198
73.573	0.27496
74.516	0.272601
75.46	0.337955
76.403	0.436035
77.346	0.487425
78.289	0.521519
79.233	0.59771
80.176	0.632284
81.119	0.632012
82.062	0.616187
83.006	0.634667
83.949	0.668025
84.892	0.661521
85.835	0.653301
86.779	0.685607
87.722	0.715581
88.665	0.679218
89.608	0.566981
90.552	0.419396
91.495	0.313197
92.438	0.320337
93.381	0.353482
94.325	0.413135
95.268	0.435
96.211	0.433831
97.154	0.492684
98.098	0.60101
99.041	0.719796
99.984	0.830914
100.927	0.845656
101.871	0.777198
102.814	0.668976
103.757	0.597461
104.7	0.481948
105.644	0.412512

## Sheet: Figure 8
Figure 8
panel:	c
Left			Middle			Right
Time	Height	Diameter	Time	Height	Diameter	Time	Height	Diameter
1	2.55713	18	1	4.32119	16	1	3.91144	20
2	2.56536	18	2	4.28974	16	2	3.95942	16
3	2.57277	18	3	4.28345	16	3	3.93584	16
4	2.5628	18	4	4.271	16	4	3.90773	16
5	2.54525	18	5	4.26	16	5	3.87855	16
6	2.56457	18	6	4.26739	16	6	3.88682	16
7	2.57057	18	7	4.26182	16	7	3.90248	16
8	2.57302	18	8	4.20832	16	8	3.91625	16
9	2.57416	18	9	4.22402	16	9	3.90362	16
10	2.58703	18	10	4.21941	16	10	3.92817	16
11	2.56806	46	11	4.23355	16	11	3.92027	16
12	2.55913	16	12	4.22846	16	12	3.90502	20
13	2.5418	16	13	4.16861	16	13	3.9051	20
14	2.54064	16	14	4.1226	16	14	3.93159	16
15	2.55137	16	15	4.10342	16	15	3.95447	16
16	2.57113	16	16	4.09122	20	16	3.95184	16
17	2.57648	16	17	4.04497	20	17	3.92676	16
18	2.57372	16	18	4.1119	16	18	3.90619	16
19	2.57959	16	19	4.06595	16	19	3.92885	16
20	2.57933	16	20	4.05105	16	20	3.8928	16
21	2.60399	16	21	4.09525	16	21	3.89602	16
22	2.60344	16	22	3.99733	16	22	3.88916	16
23	2.63071	16	23	4.01829	16	23	3.90757	16
24	2.6516	16	24	4.08089	16	24	3.89409	16
25	2.62286	16	25	4.03476	16	25	3.89524	16
26	2.47359	44	26	4.08771	16	26	3.89267	16
27	2.36247	46	27	4.09056	20	27	3.89044	16
28	2.30576	46	28	4.0644	16	28	3.90955	16
29	2.20239	46	29	4.1234	16	29	3.91685	16
30	2.11633	46	30	3.99636	16	30	3.92683	16
31	2.11727	46	31	3.92969	16	31	3.87491	16
32	2.16291	44	32	3.93605	16	32	3.8821	16
33	2.15082	44	33	3.95113	16	33	3.88627	16
34	2.16699	44	34	4.15777	16	34	3.89193	12
35	2.16498	44	35	4.22279	16	35	3.90507	16
36	2.21838	44	36	4.19247	16	36	3.89057	12
37	2.21606	46	37	4.17405	16	37	3.90554	12
38	2.18351	46	38	4.10697	16	38	3.88593	12
39	2.18218	46	39	4.10035	20	39	3.8817	12
40	2.18332	46	40	4.17049	20	40	3.88645	0
41	2.1208	46	41	4.16729	20	41	3.92352	16
42	2.09196	46	42	4.16742	20	42	3.91244	16
43	2.08975	46	43	4.24831	20	43	3.90241	20
44	2.14116	46	44	4.26059	20	44	3.85135	20
45	2.22647	46	45	4.2823	20	45	3.74452	20
46	2.22093	46	46	4.27595	16	46	3.69196	24
47	2.29562	46	47	4.22613	16	47	3.63366	24
48	2.29967	46	48	4.10246	16	48	3.56536	28
49	2.31939	46	49	4.00444	16	49	3.51126	28
50	2.29053	46	50	3.99145	16	50	3.46233	28
51	2.38559	46	51	3.95511	16	51	3.41679	32
52	2.38803	46	52	4.01599	20	52	3.35742	32
53	2.42103	46	53	4.09221	20	53	3.29969	32
54	2.34972	48	54	4.11956	16	54	3.25839	32
55	2.2906	48	55	4.16528	20	55	3.29696	32
56	2.23813	46	56	4.22763	16	56	3.29983	32
57	2.17966	48	57	4.18735	16	57	3.29587	32
58	2.17561	46	58	4.17631	16	58	3.29056	32
59	2.13298	46	59	4.14162	16	59	3.26141	32
60	2.18854	48	60	4.03027	16	60	3.2219	36
61	2.1555	48	61	4.06043	16	61	3.16356	36
62	2.1176	48	62	4.08743	20	62	3.14866	36
63	2.03097	48	63	4.08658	16	63	3.17554	36
64	2.00353	48	64	4.08518	12	64	3.23051	36
65	1.90367	48	65	4.01735	12	65	3.20625	36
66	1.90783	48	66	3.97822	16	66	3.2258	36
67	1.87404	48	67	4.0274	16	67	3.20466	36
68	1.9115	48	68	4.02047	16	68	3.2161	36
69	1.94074	48	69	4.05437	16	69	3.22307	36
70	1.97676	48	70	4.0436	16	70	3.23514	36
71	1.96614	46	71	3.98916	12	71	3.30906	36
72	2.00743	46	72	3.96846	12	72	3.32538	50
73	1.98776	46	73	3.9977	16	73	3.28471	36
74	1.96596	46	74	4.00901	16	74	3.28563	36
75	1.94247	46	75	3.99685	16	75	3.28172	36
76	1.94158	46	76	4.03931	16	76	3.24286	36
77	1.91502	46	77	4.03013	16	77	3.2787	36
78	1.92942	44	78	4.02987	16	78	3.30506	32
79	1.96163	44	79	4.08338	16	79	3.33724	32
80	1.98605	46	80	4.18293	16	80	3.31773	36
81	1.99983	46	81	4.18649	16	81	3.31067	36
82	1.98348	46	82	4.17938	16	82	3.26299	36
83	2.0165	46	83	4.16735	12	83	3.22578	36
84	2.00949	46	84	4.13288	20	84	3.17054	36
85	2.03436	46	85	4.1721	20	85	3.13979	52
86	2.01333	46	86	4.19118	20	86	3.11065	52
87	2.08481	46	87	4.20112	20	87	3.05421	56
88	2.07428	46	88	4.16707	16	88	3.02554	56
89	2.06737	48	89	3.84037	20	89	2.96703	56
90	2.05357	48	90	3.45873	20	90	2.96913	60
91	2.09651	46	91	3.0334	20	91	2.92024	38
92	2.07934	46	92	2.71535	20	92	2.90404	60
93	2.04475	46	93	2.67642	20	93	2.89222	38
94	2.03807	46	94	2.63017	20	94	2.85692	60
95	2.00436	46	95	2.61041	48	95	2.86511	0
96	1.99083	46	96	2.54414	44	96	2.90636	60
97	1.97925	46	97	2.46401	40	97	2.91224	60
98	1.98383	46	98	2.4568	40	98	2.87117	38
99	2.02404	46	99	2.37579	40	99	2.84517	60
100	1.99627	46	100	2.46793	44	100	2.85937	64
101	1.98687	46	101	2.5501	44	101	2.85128	64
102	2.00392	46	102	2.60884	44	102	2.88448	64
103	2.00354	46	103	2.7024	44	103	2.90329	64
104	1.97912	48	104	2.68814	44	104	2.93776	64
105	2.03455	48	105	2.72707	44	105	2.95358	60
106	2.04254	48	106	2.74431	44	106	2.91327	64

## Sheet: Supplementary Figure 2
Supplementary Figure 2
panel:	g		frame #
	offset:			1	2	3	4	5	6	7	8	9	10	11	12	13	14	15	16	17	18	19	20	21	22	23	24	25	26	27	28	29	30	31	32	33	34	35	36	37	38	39	40	41	42	43	44	45	46
	0	occupancy	raw	0.0351822	0.0604551	0.0358408	0.038884	0.0413784	0.0452883	0.0916819	0.0744107	0.0833737	0.0789792	0.0515905	0.0410453	0.0328468	0.0644786	0.0514353	0.0383882	0.0864131	0.0347621	0.0377258	0.0453186	0.0445465	0.0433353	0.042442	0.0634794	0.0862655	0.0419159	0.029974	0.0336152	0.0348756	0.0383049	0.0408068	0.0364389	0.0388613	0.0419953	0.0478243	0.0610342	0.0413254	0.107401	0.0760117	0.104468	0.0785326	0.131357	0.126221	0.0838014	0.0894904	0.0951074
			smoothened	0.0351822	0.043826	0.0423481	0.0498158	0.0562772	0.0611436	0.0601586	0.0607369	0.0600661	0.0626328	0.0633158	0.0573943	0.0587279	0.0533266	0.0487429	0.048046	0.048435	0.0496004	0.0471519	0.0484901	0.0538098	0.0488657	0.0483336	0.0478769	0.0467166	0.0460231	0.0457421	0.0450751	0.0423398	0.0374209	0.0380774	0.0415285	0.0423852	0.0504436	0.0546333	0.0617067	0.0663838	0.0766611	0.0860195	0.0900169	0.0931787	0.0991545	0.0998943	0.106733	0.109578	0.118666
				1	2	3	4	5	6	7	8	9	10	11	12	13	14	15	16	17	18	19	20	21	22	23	24	25	26	27	28	29	30	31	32	33	34	35	36	37	38	39	40	41	42	43	44	45	46
	0.1		raw	0.0226536	0.0384298	0.0233198	0.0253335	0.025341	0.0298491	0.0692819	0.055561	0.0657656	0.0615339	0.0365108	0.0226271	0.0203069	0.0443345	0.0347848	0.0218891	0.0542211	0.0209882	0.0226309	0.0304471	0.0264576	0.0276916	0.0266582	0.0469803	0.067185	0.0286113	0.0175968	0.0211396	0.0226915	0.026363	0.0263933	0.0228694	0.0224114	0.0235696	0.0316962	0.0398416	0.0267907	0.078173	0.0538691	0.069562	0.0547737	0.0919166	0.0927153	0.0587632	0.0665831	0.0702736
			smoothened	0.0226536	0.0281344	0.0270155	0.0334584	0.0395039	0.0438239	0.0436107	0.0435338	0.0429752	0.0450856	0.045634	0.0403682	0.0402193	0.035244	0.0309215	0.0302477	0.0306734	0.0314939	0.0295298	0.0308849	0.0359178	0.0330722	0.0326954	0.0325297	0.031668	0.0316575	0.0315132	0.0310922	0.0283624	0.0235162	0.023859	0.0263306	0.0269585	0.0331231	0.0361794	0.0409759	0.0445208	0.0522436	0.0599265	0.0629339	0.0659052	0.0707366	0.0716476	0.0771696	0.0811115	0.0904148
				1	2	3	4	5	6	7	8	9	10	11	12	13	14	15	16	17	18	19	20	21	22	23	24	25	26	27	28	29	30	31	32	33	34	35	36	37	38	39	40	41	42	43	44	45	46
	0.2		raw	0.0154582	0.0249285	0.0157535	0.0174643	0.0161622	0.0205983	0.0533392	0.0420786	0.0531197	0.0496336	0.026151	0.0120819	0.0132288	0.0305379	0.0236907	0.0128238	0.0337666	0.012767	0.0133159	0.0209314	0.0162985	0.0175514	0.0180396	0.0359695	0.0542173	0.0207687	0.0111546	0.0146861	0.0157345	0.0189216	0.0173205	0.0143416	0.0133045	0.0127973	0.0214386	0.0272146	0.0175135	0.0552317	0.037669	0.0443232	0.0382935	0.0618632	0.066057	0.0436683	0.0522188	0.054664
			smoothened	0.0154582	0.0187134	0.0179533	0.0233863	0.0287669	0.0325642	0.0327	0.0322921	0.0318215	0.0334188	0.0337624	0.0292607	0.0283371	0.0238535	0.0198182	0.0192382	0.0197067	0.020187	0.0187983	0.0201626	0.0247619	0.0233177	0.0231385	0.0232908	0.0227134	0.0230048	0.0229792	0.0225683	0.0200499	0.0154477	0.0155221	0.0173066	0.0176208	0.0220093	0.0240924	0.0270927	0.029754	0.0351494	0.0410672	0.0435371	0.0463154	0.0504432	0.0517234	0.0562814	0.060911	0.0701361
				1	2	3	4	5	6	7	8	9	10	11	12	13	14	15	16	17	18	19	20	21	22	23	24	25	26	27	28	29	30	31	32	33	34	35	36	37	38	39	40	41	42	43	44	45	46
	0.3		raw	0.0113779	0.0168208	0.011253	0.0127178	0.0106512	0.0141713	0.0433125	0.0321844	0.0424988	0.0407273	0.0188913	0.00688125	0.00873594	0.0213175	0.0165256	0.0077329	0.0217906	0.00756635	0.00749822	0.0145877	0.0103976	0.0115217	0.0127027	0.0282366	0.0445313	0.0164121	0.00760042	0.0109464	0.0112303	0.0138609	0.0114536	0.00963678	0.00832337	0.00650653	0.0149056	0.0195423	0.0111924	0.0371429	0.0265674	0.0272033	0.0275326	0.041015	0.0467607	0.0337439	0.0427902	0.0437365
			smoothened	0.0113779	0.0131506	0.0125642	0.0171864	0.0216653	0.0249264	0.0251564	0.0246707	0.0242282	0.0254134	0.025675	0.0217217	0.0205668	0.0166854	0.0129933	0.0125151	0.0129058	0.0132154	0.0122582	0.0135594	0.0176481	0.0170505	0.0170543	0.0174374	0.0170644	0.0174492	0.0174416	0.0171009	0.0148884	0.0106634	0.010496	0.0118229	0.0118502	0.0147294	0.0161412	0.0178912	0.0198796	0.023512	0.0279847	0.0300778	0.0326609	0.0362769	0.0380412	0.0418902	0.0469159	0.0557595
				1	2	3	4	5	6	7	8	9	10	11	12	13	14	15	16	17	18	19	20	21	22	23	24	25	26	27	28	29	30	31	32	33	34	35	36	37	38	39	40	41	42	43	44	45	46
	0.4		raw	0.00840285	0.0111357	0.00859589	0.00959515	0.00722948	0.00978819	0.0351519	0.025254	0.0342965	0.0331913	0.0134711	0.00411437	0.00572681	0.015163	0.0120289	0.0047162	0.0141334	0.00454965	0.00457236	0.0103862	0.00703644	0.0076799	0.00956865	0.0227899	0.0363934	0.0136906	0.0055262	0.00850883	0.00838771	0.0103067	0.00808491	0.00650653	0.00566246	0.00328165	0.0107193	0.0150759	0.00746794	0.0242699	0.0190881	0.0159881	0.0204583	0.027771	0.033267	0.0278581	0.036261	0.0363404
			smoothened	0.00840285	0.00937814	0.00899181	0.0128427	0.0166055	0.0193598	0.0196193	0.0191213	0.0186915	0.019573	0.019822	0.0164402	0.0152046	0.0118994	0.00871954	0.00837678	0.00870145	0.00891846	0.00829687	0.00949253	0.0130122	0.012963	0.0130715	0.0135089	0.0132869	0.0136502	0.0136952	0.013355	0.0114519	0.00777285	0.00744271	0.00850379	0.00838813	0.0101528	0.0111285	0.0120067	0.0135569	0.0160134	0.0193451	0.0212494	0.0236033	0.0268113	0.0289692	0.0323165	0.0374318	0.0457842
				1	2	3	4	5	6	7	8	9	10	11	12	13	14	15	16	17	18	19	20	21	22	23	24	25	26	27	28	29	30	31	32	33	34	35	36	37	38	39	40	41	42	43	44	45	46
	0.5		raw	0.00658223	0.0073014	0.00666172	0.00695696	0.00498115	0.00682069	0.0292283	0.0196975	0.0272525	0.0270443	0.0098866	0.00257006	0.00383806	0.0107761	0.00872837	0.00293343	0.00926963	0.00291072	0.00293343	0.00787294	0.00440203	0.00515526	0.00733925	0.0185468	0.0299058	0.0118018	0.00419007	0.00681312	0.00619237	0.00825523	0.00579873	0.00434147	0.00393269	0.0016995	0.00763448	0.0124377	0.00513255	0.0149813	0.0141221	0.0102424	0.01525	0.0199814	0.0240617	0.0239481	0.031329	0.0309278
			smoothened	0.00658223	0.00684845	0.00649669	0.00979035	0.0128314	0.0151049	0.0153922	0.0149376	0.014591	0.0152349	0.0154469	0.0125252	0.0113666	0.00866192	0.00598293	0.00575919	0.00596274	0.0061091	0.00572723	0.00681817	0.0098151	0.0100965	0.0102386	0.0106697	0.010483	0.0109111	0.0109826	0.0106495	0.00902571	0.00589167	0.00542863	0.00634504	0.00615831	0.00713485	0.00778673	0.00828047	0.00949253	0.0112757	0.0137604	0.015573	0.0176721	0.0205382	0.022996	0.0258945	0.0308079	0.038696
				1	2	3	4	5	6	7	8	9	10	11	12	13	14	15	16	17	18	19	20	21	22	23	24	25	26	27	28	29	30	31	32	33	34	35	36	37	38	39	40	41	42	43	44	45	46
	0.6		raw	0.00530667	0.00485246	0.00534452	0.00474648	0.00350876	0.00482596	0.0244213	0.0152349	0.0218512	0.0219875	0.00736574	0.00171085	0.00244894	0.00778589	0.00636649	0.0019531	0.00641948	0.00194931	0.00179034	0.00602583	0.00290315	0.00358446	0.00571924	0.0153333	0.0247808	0.0104316	0.00323245	0.0059577	0.0045875	0.00636649	0.00441718	0.00286151	0.00300913	0.000897061	0.00572681	0.0106285	0.00363367	0.0087965	0.0106436	0.00693046	0.0120289	0.0146974	0.0178277	0.0211169	0.0275818	0.0265485
			smoothened	0.00530667	0.00516788	0.00475178	0.0075723	0.0100102	0.0118637	0.0121429	0.0117392	0.0114839	0.0119591	0.0121303	0.00963384	0.00865435	0.00644303	0.0041989	0.00405002	0.0041825	0.00430867	0.00407904	0.00507536	0.00761177	0.00805757	0.00820014	0.00866318	0.00850337	0.00888818	0.00898071	0.00866318	0.00729383	0.00464007	0.00411731	0.00493909	0.00468087	0.00514853	0.00562377	0.00590302	0.00692163	0.00822033	0.0101015	0.0118115	0.0136952	0.0162413	0.0188921	0.021463	0.0260371	0.0333696
				1	2	3	4	5	6	7	8	9	10	11	12	13	14	15	16	17	18	19	20	21	22	23	24	25	26	27	28	29	30	31	32	33	34	35	36	37	38	39	40	41	42	43	44	45	46
	0.7		raw	0.00435283	0.00354282	0.00436797	0.00331951	0.00258142	0.00341035	0.02064	0.0123242	0.0173053	0.0176081	0.00528774	0.00124907	0.00165408	0.0057041	0.0047162	0.00128314	0.00441718	0.00130585	0.00109767	0.00444367	0.0020023	0.00239216	0.00431876	0.0126573	0.0201101	0.00908416	0.00247922	0.00538994	0.00351254	0.00488652	0.00321731	0.00194931	0.0025095	0.000495844	0.00448909	0.00945132	0.00263819	0.00542779	0.00845584	0.00487517	0.0098866	0.0113136	0.0133764	0.0191411	0.0242471	0.0230776
			smoothened	0.00435283	0.00408787	0.00363291	0.0060307	0.00798271	0.00945552	0.0096494	0.00930286	0.00911781	0.00946477	0.00960987	0.00745911	0.00658055	0.00480283	0.00296833	0.00287455	0.00295824	0.00304025	0.00288633	0.00376867	0.00586055	0.0063791	0.00650948	0.0069864	0.00688294	0.00720341	0.00729509	0.00703182	0.00590429	0.00372493	0.00321436	0.00398904	0.00368329	0.0038961	0.00429269	0.0044769	0.00535882	0.00633705	0.00776822	0.00939622	0.0110402	0.0133112	0.0159557	0.0182457	0.0224673	0.0292468
				1	2	3	4	5	6	7	8	9	10	11	12	13	14	15	16	17	18	19	20	21	22	23	24	25	26	27	28	29	30	31	32	33	34	35	36	37	38	39	40	41	42	43	44	45	46
	0.8		raw	0.00353904	0.0024338	0.0035996	0.00239595	0.00189253	0.0024073	0.0176157	0.00980333	0.0135165	0.0139404	0.00355039	0.000931127	0.0011658	0.00421278	0.00330058	0.000866781	0.00314918	0.000893276	0.000647247	0.00345955	0.00118473	0.00169193	0.00321352	0.0103938	0.016113	0.00769504	0.0021537	0.00489031	0.00268361	0.00392512	0.00238081	0.00133613	0.00219155	0.000340656	0.00357689	0.00881921	0.00188118	0.00320595	0.00704401	0.00369044	0.00822874	0.00888734	0.0100077	0.0176308	0.0214803	0.0200154
			smoothened	0.00353904	0.00319081	0.00277218	0.00484056	0.00635597	0.00751168	0.00763575	0.00733925	0.00720257	0.00746037	0.00755962	0.00569863	0.00495928	0.0035567	0.00207968	0.00206959	0.00209777	0.00215623	0.0020452	0.00283333	0.00452736	0.00503246	0.00517251	0.00564396	0.00555774	0.00586223	0.00593877	0.00573017	0.00481881	0.00306633	0.00260875	0.00334937	0.00301502	0.00307306	0.0034196	0.00356511	0.00433096	0.00507494	0.00614905	0.00771061	0.00911739	0.0111323	0.0137192	0.0157917	0.0196134	0.0258836
				1	2	3	4	5	6	7	8	9	10	11	12	13	14	15	16	17	18	19	20	21	22	23	24	25	26	27	28	29	30	31	32	33	34	35	36	37	38	39	40	41	42	43	44	45	46
	0.9		raw	0.00280095	0.00167679	0.00298642	0.00180926	0.00137019	0.00155188	0.014864	0.00786537	0.0105301	0.0105982	0.00239595	0.000651032	0.000745659	0.00330436	0.00230511	0.000624536	0.00224833	0.000439068	0.000397432	0.00261548	0.000696453	0.0011166	0.00245272	0.00810762	0.0129487	0.00651789	0.00179034	0.00442475	0.00211585	0.0032438	0.00185847	0.000957622	0.00194931	0.000249815	0.00280095	0.00828173	0.00140426	0.00181305	0.00608639	0.00285016	0.00687368	0.00722948	0.00744523	0.0162909	0.0189102	0.0172372
			smoothened	0.00280095	0.00248805	0.00212872	0.00386564	0.00505054	0.0059169	0.00599681	0.00573732	0.00561914	0.00583405	0.00591774	0.00433559	0.00371147	0.00259025	0.00145683	0.00148122	0.00148627	0.00152749	0.00143286	0.00207758	0.00344694	0.00392133	0.00407147	0.00451895	0.00446344	0.00474648	0.00482891	0.00466278	0.00397853	0.00256754	0.00215455	0.00287581	0.0025402	0.00250656	0.0028224	0.00293259	0.00358993	0.00417661	0.0049761	0.00647499	0.00765593	0.00941515	0.0119158	0.0137827	0.0172481	0.0230406
parameters (per-frame linear fit to ALL pixels in individual frames of protein channel)
			frame #
				1	2	3	4	5	6	7	8	9	10	11	12	13	14	15	16	17	18	19	20	21	22	23	24	25	26	27	28	29	30	31	32	33	34	35	36	37	38	39	40	41	42	43	44	45	46
		k	slope	-9.09548e-07	1.17133e-06	3.97229e-08	1.92993e-06	8.62079e-07	-2.10613e-07	-3.76172e-07	2.70675e-06	-6.04639e-07	4.08013e-07	1.09932e-06	-4.28711e-08	-5.05394e-07	-1.82784e-07	4.22356e-08	-2.32438e-07	1.03872e-06	-6.38074e-07	2.32708e-06	-1.62223e-07	9.53314e-07	-1.77785e-06	-1.02347e-06	6.47171e-07	-2.6296e-06	-1.75624e-06	-3.50811e-07	-1.22064e-06	2.24527e-07	-5.73367e-07	-2.16406e-07	3.0179e-07	-7.7633e-08	-5.29733e-07	7.06673e-07	1.35391e-06	-1.40511e-07	-2.52639e-06	5.54455e-07	-1.37659e-07	-1.11953e-06	-2.99687e-06	-1.04811e-06	-1.02371e-06	6.34053e-07	1.18216e-06
	y=kx+n	n	y intercept	0.0733522	0.0815287	0.17444	-0.462589	-0.203211	0.0531904	0.309258	-0.615021	0.414452	-0.168861	-0.391226	-0.0842608	-0.0865078	0.0306518	0.462548	-0.244921	-0.233791	0.0664018	-0.455793	-0.166272	-0.128947	0.5125	-0.00706743	0.0201355	-0.0648272	0.231737	0.152715	0.500449	0.0413459	0.179557	0.231965	-0.276059	-0.30258	0.173915	-0.163708	-0.193086	0.347346	0.901461	-0.184468	-0.13324	0.551833	0.626048	0.388453	0.459162	0.48092	0.172696
[truncated: 273 more columns]

## Sheet: Supplementary Figure 4
Supplementary Figure 4
panel:	c				d
	10MPa		50MPa		10MPa	50MPa
	-342.75	-0.0244172	-274.026	-0.0208309	991360	260876
	-341.68	-0.0360973	-273.074	-0.0125255	949313	273781
	-340.749	-0.0243626	-272.071	-0.0127133	1516950	286456
	-339.72	-0.0292173	-271.188	0.00736927	1024770	294438
	-338.708	-0.0311144	-270.16	0.00286507	1051230	280348
	-337.857	-0.00594239	-269.065	-0.0128032	1072450	286765
	-336.799	-0.0155431	-268.222	0.0139214	1030290	303526
	-335.748	-0.0240578	-267.024	-0.0192095	1006520	296018
	-334.817	-0.0122524	-266.103	-0.00567196	1056040	308994
	-333.909	0.00325672	-265.057	-0.0132229	1082370	309417
	-332.665	-0.0377268	-263.998	-0.0228121	1075110	312493
	-331.642	-0.0415702	-263.042	-0.0151221	1019380	326724
	-330.783	-0.0177256	-262.14	0.00154353	1038640	328508
	-329.748	-0.0235091	-261.14	0.00182394	986763	337890
	-328.792	-0.0159444	-260.19	0.0104919	1050180	340915
	-327.844	-0.00717737	-259.175	0.00810008	1059770	356597
	-326.785	-0.0168854	-258.193	0.0114805	1073600	339889
	-325.771	-0.0191722	-257.058	-0.0111284	982606	334160
	-324.779	-0.0177429	-256.011	-0.0188824	967345	329331
	-323.903	0.00321318	-255.187	0.0110044	1134760	325709
	-322.784	-0.0166648	-254.09	-0.00512504	1359520	308838
	-321.749	-0.0225377	-253.119	-3.14062e-05	1051620	306669
	-320.81	-0.0122374	-251.955	-0.0274375	1029310	300350
	-319.835	-0.00791814	-251.075	-0.00702314	1050020	305399
	-318.767	-0.0191945	-250.05	-0.0110523	1045410	297724
	-317.775	-0.0178523	-249.121	0.00114848	1096250	284802
	-316.72	-0.0270107	-248.067	-0.00785101	1120160	287171
	-315.856	-0.00397818	-247.18	0.0113845	983154	288852
	-314.783	-0.0161173	-246.187	0.0127995	965831	284291
	-313.791	-0.0146864	-245.077	-0.00554186	1509150	278165
	-312.845	-0.00552426	-244.055	-0.00917569	1062360	279756
	-311.651	-0.038093	-243.056	-0.00876177	1089580	273210
	-310.83	-0.00789086	-242.057	-0.00844305	1060360	270319
	-309.859	-0.0029444	-241.127	0.00344845	1064650	282696
	-308.868	-0.00137969	-240.059	-0.00786858	937175	281372
	-307.881	0.00103308	-239.12	0.00258046	952310	278015
	-306.779	-0.0161566	-238.155	0.00866248	1040570	281419
	-305.766	-0.0183488	-237.008	-0.015962	1066820	289147
	-304.854	-0.00329406	-236.118	0.00266151	1050860	293438
	-303.784	-0.0151058	-234.979	-0.0205504	1001350	292714
	-302.938	0.0109551	-234.037	-0.0106308	1001180	302160
	-301.812	-0.0100988	-233.095	-0.000777952	1021250	292209
	-300.894	0.00377768	-232.05	-0.00830428	1134730	296143
	-299.743	-0.0215805	-231.098	-4.97733e-05	1360570	311171
	-298.867	-0.000697148	-230.1	0.000352357	1500780	313201
	-297.834	-0.006179	-229.08	-0.00279962	1033140	328633
	-296.831	-0.00663673	-228.139	0.00720768	989363	339797
	-295.786	-0.0140298	-227.119	0.0040565	1083010	332212
	-294.879	0.0016991	-226.1	0.000928399	1131180	326755
	-293.816	-0.00880109	-224.984	-0.0186054	1022750	328097
	-292.714	-0.0259586	-224.024	-0.0116121	1001660	309695
	-291.848	-0.00326678	-222.994	-0.0166606	923182	313279
	-290.88	0.00208916	-222.016	-0.012847	990958	295520
	-289.681	-0.031325	-221.036	-0.00938948	1042340	297547
	-288.848	-0.00316054	-220.202	0.0187393	980998	298146
	-287.833	-0.00564151	-219.193	0.0172855	975865	295426
	-286.742	-0.0209148	-218.09	0.000113917	1068690	286606
	-285.783	-0.0137948	-217.113	0.00407487	1086260	292224
	-284.733	-0.0222662	-216.05	-0.00649038	1045350	283803
	-283.665	-0.033594	-215.122	0.00575105	1068140	281644
	-282.808	-0.00953505	-214.085	-0.000336219	1076560	280602
	-281.716	-0.0248579	-213.081	-0.0010059	1024590	275376
	-280.726	-0.0231728	-212.163	0.0129922	1008200	281892
	-279.853	-0.00165407	-211.18	0.0158774	1043410	266842
	-278.814	-0.0082442	-210.031	-0.00920533	1020090	264017
	-277.794	-0.0115533	-209.107	0.00374802	1026020	273229
	-276.833	-0.00490205	-208.085	7.64016e-05	1056020	271204
	-275.835	-0.00451146	-206.954	-0.0218484	1016720	281275
	-274.721	-0.0235872	-206.02	-0.0106389	1051240	275920
	-273.836	-0.00416416	-205.141	0.00982769	1024260	284470
	-272.811	-0.00832	-204.052	-0.00505605	1072450	287787
	-271.952	0.0155404	-203.085	0.000438916	1502070	279553
	-270.907	0.00795609	-202.141	0.010025	1006770	288372
	-269.809	-0.00852146	-201.024	-0.00970268	996888	289499
	-268.736	-0.0206929	-200.079	-0.000282706	997593	279462
	-267.822	-0.00621284	-199.114	0.00572142	1035950	301230
	-266.825	-0.00558328	-198.127	0.00791988	1012400	305086
	-265.865	0.00121697	-197.098	0.00316332	952848	295144
	-264.793	-0.0109592	-196.075	-0.00072864	957175	311387
	-263.829	-0.00482073	-195.102	0.00400824	1132630	309778
	-262.71	-0.0247611	-194.062	-0.00272197	1109660	319344
	-261.845	-0.00191035	-193.152	0.0124619	1142190	308543
	-260.849	-0.00125062	-192.068	-0.0016748	996724	306122
	-259.81	-0.00777256	-191.098	0.00351142	1086040	295088
	-258.838	-0.00295672	-190.095	0.00310298	1024520	295199
	-257.789	-0.0112968	-189.065	-0.00187049	1047370	291540
	-256.742	-0.0191465	-188.118	0.00698524	1033630	290577
	-255.85	-0.000824361	-187.073	-0.000506723	976409	284297
	-254.687	-0.0283519	-186.062	-0.00221858	1329980	286172
	-253.832	-0.00376754	-185.097	0.00369922	1025620	282447
	-252.922	0.0114485	-183.973	-0.0171784	998877	277895
	-251.893	0.00664058	-183.128	0.00905281	1032090	280491
	-250.775	-0.0132463	-182.08	0.000923942	1076950	269042
	-249.881	0.00459269	-181.122	0.00814468	1044720	271844
	-248.813	-0.00676265	-180.141	0.0114435	1006210	280964
	-247.755	-0.0165074	-179.114	0.006831	997814	272141
	-246.803	-0.00833706	-178.18	0.0180895	1031140	277009
	-245.79	-0.0105512	-177.077	0.000730882	982126	268122
	-244.857	0.000787029	-175.939	-0.0225162	1007580	269889
	-243.902	0.00851299	-175.13	0.00976919	1041280	276567
	-242.758	-0.0158277	-174.122	0.00840069	1051430	277160
	-241.747	-0.0175655	-173.119	0.0080345	998205	280821
	-240.721	-0.0219042	-172.138	0.0113562	960420	278902
	-239.83	-0.00359178	-171.129	0.0098728	1117750	284294
	-238.899	0.00810849	-170.096	0.00436787	1022770	287168
	-237.775	-0.0127793	-169.153	0.0138836	954948	283999
	-236.799	-0.00863137	-168.084	0.00241939	1041650	284420
	-235.804	-0.0076831	-167.175	0.0177832	1064310	288815
	-234.932	0.0138471	-166.139	0.0116565	1069190	285132
	-233.884	0.00582137	-165.114	0.00756575	1084890	295029
	-232.954	0.0177349	-164.031	-0.006429	1062150	300160
	-231.779	-0.0118969	-162.965	-0.0173893	1058000	306880
	-230.768	-0.0137245	-162.084	0.00266859	1000160	299898
	-229.962	0.0191611	-161.077	0.00143125	1042950	295560
	-228.723	-0.0212277	-160.231	0.0275053	1059630	293137
	-227.905	0.00949299	-159.063	-0.000839343	1065780	286779
	-226.84	-0.0014012	-158.026	-0.00695731	1013340	284974
	-225.824	-0.00404822	-157.126	0.0100346	913890	269827
	-224.759	-0.0149421	-156.084	0.00285851	944123	280447
	-223.771	-0.0128478	-155.124	0.00977758	1554220	274653
	-222.804	-0.00730406	-154.035	-0.00532701	989379	273248
	-221.827	-0.00344384	-153.084	0.0031266	985697	273561
	-220.901	0.00919999	-152.004	-0.0103509	1031300	268214
	-219.804	-0.0071973	-151.143	0.0131077	1030150	278345
	-218.818	-0.00472944	-150.029	-0.00616328	1066930	270538
	-217.768	-0.0132465	-149.162	0.0163048	1043090	270146
	-216.789	-0.00962817	-148.062	-0.000448484	1046130	268013
	-215.836	-0.00171519	-147.125	0.0101763	1021000	270201
	-214.849	0.000591869	-146.043	-0.00353646	1041340	262045
	-213.666	-0.0303418	-145.166	0.0172979	992836	264239
	-212.803	-0.007079	-144.279	0.0364238	1021900	264404
	-211.778	-0.0113109	-142.977	-0.0145303	1030170	266381
	-210.881	0.00612067	-142.163	0.0168039	1043610	273621
	-209.818	-0.004491	-141.17	0.0180515	1071280	277315
	-208.88	0.00598374	-140.176	0.0190837	1026410	272032
	-207.8	-0.00748164	-139.123	0.0101753	1006400	282790
	-206.735	-0.018437	-138.141	0.0132522	1591020	279229
	-205.787	-0.00951092	-136.942	-0.0201638	939126	280134
	-204.723	-0.0203088	-136.055	-0.00103476	926807	281685
	-203.707	-0.0230768	-135.026	-0.00590962	962707	284345
	-202.747	-0.0163014	-134.228	0.028275	1044810	282877
	-201.817	-0.00434646	-133.238	0.0298908	1057080	273559
	-200.832	-0.0017561	-132.031	-0.00489814	1083330	288811
	-199.948	0.0178084	-131.153	0.0157064	1104460	299869
	-198.953	0.0186307	-130.166	0.0179298	1047330	295218
	-197.881	0.0064748	-129.113	0.00893791	1049800	293831
	-196.818	-0.00401201	-128.217	0.0266685	1003300	278093
	-195.824	-0.00290688	-127.129	0.0118824	1082490	281414
	-194.867	0.0042669	-126.127	0.0114965	1032350	279358
	-193.901	0.0101273	-125.045	-0.00228574	999201	277283
	-192.925	0.0141682	-124.145	0.0146923	1335880	276146
	-191.912	0.0120453	-123.044	-0.00237204	1292510	271436
	-190.866	0.00421076	-122.195	0.0231527	967218	271373
	-189.874	0.00563644	-121.059	0.000364691	991979	276731
	-188.878	0.00643755	-120.111	0.0090591	1025030	257097
	-187.794	-0.00769149	-119.22	0.0275339	1020820	267896
	-186.993	0.0259047	-118.115	0.00990454	1007380	259588
	-185.845	0.000986916	-117.129	0.0123205	1024210	262940
	-184.798	-0.00700266	-116.062	0.00106428	948184	264869
	-183.881	0.00710698	-115.216	0.0271063	989452	254297
	-182.786	-0.00884254	-114.218	0.0274203	1040150	262354
	-181.845	0.00114063	-113.149	0.015835	1008180	263158
	-180.828	-0.00165118	-112.246	0.0322687	1010540	268318
	-179.834	-0.000656226	-111.03	-0.00414004	1034410	261959
	-178.886	0.00819218	-110.128	0.0124052	1045460	266443
	-177.914	0.0129186	-109.13	0.0128477	1031830	264196
	-176.757	-0.013394	-108.235	0.0305812	989942	264738
	-175.871	0.00588354	-107.11	0.00949034	992067	262861
	-174.794	-0.00717029	-106.195	0.0239769	1234610	272240
	-173.983	0.0248515	-105.163	0.0186286	1074280	279070
	-172.828	-0.00135188	-104.092	0.00667571	991649	262029
	-171.876	0.00692309	-103.197	0.0243607	1032490	270327
	-170.892	0.00963411	-102.205	0.0258981	1058600	281461
	-169.892	0.00972147	-101.227	0.0296644	1071790	275159
	-168.792	-0.00714248	-100.106	0.00928129	1066760	281670
	-167.932	0.0165254	-99.199	0.0249737	981940	285622
	-166.812	-0.00362406	-98.1666	0.0195745	1036980	282431
	-165.848	0.00239056	-97.219	0.0284599	1076530	286924
	-164.847	0.00237508	-96.1257	0.0127808	1039320	278869
	-163.984	0.0254619	-95.0586	0.00150549	993662	270588
	-162.801	-0.00526745	-93.9773	-0.0121493	1012980	268762
	-161.802	-0.00499202	-93.0613	0.00206659	978832	271532
	-160.787	-0.00752494	-92.2827	0.0394629	1059150	263328
	-159.842	0.0018035	-91.1674	0.0200695	1284360	268880
	-158.859	0.00479153	-90.1568	0.0183267	957416	268284
	-157.872	0.0069711	-89.012	-0.00604234	1007670	270724
	-156.815	-0.00257505	-88.1158	0.0115165	1020630	271996
	-155.869	0.00658366	-87.2577	0.0355112	1005830	268681
	-154.823	-0.00108432	-86.1262	0.0133721	1033610	266634
	-153.788	-0.00682691	-85.1695	0.02073	1031630	265721
	-152.853	0.00412078	-84.0041	-0.00711522	1017080	260280
	-151.776	-0.00873394	-83.2061	0.0270056	998824	259577
	-150.878	0.0085358	-82.111	0.0110317	1033750	253123
	-149.865	0.0064121	-81.2521	0.0348695	1003980	269611
	-148.98	0.0259548	-80.1973	0.0256943	1008190	268833
	-147.802	-0.00407077	-79.2131	0.0284127	985890	262157
	-146.874	0.00821761	-78.1529	0.018313	995053	258891
	-145.84	0.00251883	-77.1583	0.0192668	1001980	265422
	-144.924	0.0168006	-76.2305	0.0315001	1030510	259884
	-143.937	0.0189864	-75.17	0.0213446	1131230	267636
	-142.954	0.0220405	-74.2291	0.0313642	1099030	260906
	-141.978	0.0262092	-73.1434	0.0169663	1092780	261214
	-140.796	-0.00447395	-72.2358	0.0326128	1016090	268268
	-139.857	0.00590846	-71.1818	0.0235564	995113	268389
	-138.777	-0.00749844	-70.069	0.00458401	986754	270514
	-137.772	-0.00822768	-69.042	7.71957e-05	1010650	276728
	-136.958	0.0231795	-68.1174	0.0128635	1016140	277348
	-135.878	0.00990115	-67.1704	0.0218467	991614	280052
	-134.868	0.00827585	-66.2101	0.0286047	987349	282145
	-133.782	-0.00617742	-65.1275	0.0147248	986373	271465
	-132.904	0.0144583	-64.2277	0.0316777	937520	272648
	-131.734	-0.0140576	-63.0838	0.00746581	1010040	273465
	-130.836	0.00328374	-62.1172	0.0131507	953253	272707
	-129.849	0.00552968	-61.1132	0.0125251	1002440	274327
	-128.819	0.000618357	-60.072	0.00563118	1112060	261301
	-127.798	-0.00283107	-59.1952	0.0264697	1052780	263534
	-126.818	0.000715943	-58.0462	0.00138824	1360440	270662
	-125.828	0.00241679	-57.2111	0.0292599	1033430	267449
	-124.878	0.0109808	-56.2261	0.031844	990793	256255
	-123.702	-0.018449	-55.1527	0.019511	984612	262318
	-122.8	-0.00183297	-54.1005	0.0107544	1043970	260767
	-121.929	0.0200661	-53.0222	-0.00239461	1003400	255784
	-120.843	0.00567396	-52.0684	0.00544494	1013860	257900
	-119.831	0.00368876	-51.132	0.0162366	1021580	249181
	-118.812	0.000697576	-50.1799	0.0243736	1032260	263536
	-117.814	0.00104909	-49.146	0.0187065	1049910	258670
	-116.845	0.00655427	-48.1048	0.0118116	1007950	253083
	-115.841	0.00597798	-47.1825	0.0249674	1011940	265312
	-114.775	-0.00503661	-46.2477	0.0360145	1000750	260322
	-113.853	0.0083089	-45.2132	0.030251	1039020	267169
	-113.001	0.0333012	-44.2354	0.0340409	1100640	254222
	-111.885	0.0139151	-43.201	0.028302	1100070	260289
	-110.858	0.00955044	-42.0602	0.00460789	947893	263240
	-109.995	0.0327094	-41.0247	-0.00134272	1058830	267330
	-108.98	0.0303016	-40.2156	0.0309175	1082150	261950
	-107.857	0.0098256	-39.0853	0.00899589	1056890	271105
	-106.872	0.0125345	-38.0845	0.0089122	1117140	266396
	-105.959	0.0273807	-37.1339	0.0172866	1051950	268022
	-104.826	0.00504754	-36.1691	0.0232815	1046470	274067
	-103.96	0.0277684	-35.1261	0.0160799	1035710	273767
	-102.905	0.0186808	-34.0609	0.00512518	1335700	274159
	-101.932	0.0233524	-32.9786	-0.00868858	1143090	268819
	-100.885	0.0155858	-32.1746	0.0244058	1184710	269448
	-99.8103	0.00318904	-31.1031	0.0124078	1065400	267395
	-98.8525	0.0104832	-30.1442	0.0193891	1034660	269729
	-97.8531	0.010761	-29.0956	0.0112444	1027310	264282
	-96.8895	0.0170752	-28.0939	0.0109984	988445	259904
	-95.8173	0.00506669	-27.1848	0.0263826	974007	261776
	-94.8567	0.0118997	-26.1323	0.0175733	932286	269594
	-93.9427	0.0265825	-25.0894	0.010393	1091560	260310
	-92.9308	0.0247565	-24.1399	0.0189675	1045530	260558
	-91.7291	-0.00907547	-23.1167	0.0150889	1008800	262321
	-90.8531	0.0120162	-22.1578	0.0220746	1000570	256039
	-89.7867	0.0010163	-21.1507	0.0209286	1007230	259060
	-88.8922	0.0189935	-20.0221	-0.000718675	1013410	256092
	-87.7596	-0.00316369	-19.0514	0.00428104	1038150	250470
	-86.8993	0.0205926	-18.0772	0.00868059
	-85.8375	0.0103581	-17.2107	0.0312388
	-84.8007	0.00435215	-16.1802	0.0261426
	-83.8222	0.00820004	-15.1207	0.0161471
	-82.8321	0.0100709	-14.2788	0.0428649
	-81.8026	0.00531012	-13.1192	0.0160007
	-80.8924	0.0206618	-12.2056	0.0306117
	-79.9063	0.023211	-11.1247	0.0170214
	-78.8515	0.0141895	-10.237	0.0360007
	-77.947	0.0305146	-9.23629	0.0359282
	-76.8539	0.0150289	-8.20305	0.030368
	-75.7997	0.00610729	-7.19836	0.0296219
	-74.8388	0.0129393	-6.03367	0.0018882
	-73.8834	0.020681	-5.04284	0.00347915
	-72.8554	0.0161888	-4.26568	0.0411097
	-71.8683	0.0186068	-3.13339	0.01884
	-70.8584	0.0171573	-2.19905	0.029959
	-69.8583	0.0173915	-1.26631	0.0413461
	-68.8506	0.0163302	-0.204967	0.0310432
	-67.8263	0.0124674	0.703514	0.0465221
	-66.9545	0.0343308	1.85067	0.0217449
	-65.7871	0.00635597	2.83786	0.0239476
	-64.8342	0.0145365	3.80674	0.0292387
	-63.9304	0.0310146	4.8702	0.0185764
	-62.9298	0.0311683	5.73392	0.0416032
	-61.8225	0.0133317	6.74721	0.0394034
	-60.8476	0.0178238	7.81077	0.0287235
	-59.8454	0.0177124	8.57349	0.0687853
	-58.7834	0.0075175	9.52722	0.0766298
	-57.7316	-0.000959463	9.94812	0.174344
	-56.8128	0.0130033	10.6775	0.220028
	-55.861	0.0214094	11.2219	0.296915
	-54.9706	0.0401778	11.6386	0.395333
	-53.9245	0.0326646	12.2562	0.459871
	-52.8103	0.0136913	12.9099	0.518321
	-51.8175	0.0151805	14.0714	0.491117
	-51.0168	0.049077	14.4549	0.595138
	-49.8224	0.0165716	14.7804	0.708943
	-48.7651	0.00718725	15.3368	0.783806
	-47.8523	0.0221914	15.7178	0.888248
	-46.8096	0.015281	16.0724	0.997139
	-45.7543	0.00625576	16.6301	1.07177
	-44.7674	0.00875956	16.9986	1.17832
	-43.8648	0.0254719	17.6304	1.24046
	-42.8415	0.0218475	18.1404	1.32315
	-41.7433	0.00558844	18.6401	1.40757
	-40.8334	0.0210936	19.0737	1.50314
	-39.895	0.0317916	19.4135	1.61452
	-38.7433	0.0065194	19.9492	1.69288
	-37.7846	0.0137952	20.3534	1.7934
	-36.6995	-0.00025042	20.896	1.87058
	-35.8087	0.0184765	21.6131	1.91834
	-34.8172	0.0202413	21.8878	2.0407
	-33.8298	0.0226801	22.7009	2.07225
	-32.8895	0.033079	22.8589	2.21432
	-31.7694	0.0131347	23.051	2.35061
	-30.8841	0.032812	23.775	2.39719
	-29.7636	0.0128184	24.0728	2.51567
	-28.7795	0.0158352	25.0093	2.52642
	-27.9061	0.0375174	25.2728	2.65067
	-26.8087	0.021422	26.1295	2.67487
	-25.8352	0.0262255	26.8819	2.71668
	-24.8686	0.0322089	27.0538	2.85639
	-23.7074	0.00536022	27.6665	2.92175
	-22.8231	0.0252174	27.9775	3.03799
	-21.7462	0.0125912	28.7628	3.07423
	-20.7937	0.0209443	29.2673	3.15784
	-19.6901	0.0038312	29.8236	3.23272
	-18.7392	0.0124637	30.8754	3.22401
	-17.738	0.0126069	30.971	3.3766
	-16.7911	0.0219199	31.143	3.51628
	-15.8447	0.0313097	31.2073	3.67414
	-14.7547	0.0164934	31.9547	3.71678
	-13.7977	0.0241076	32.7455	3.7521
	-12.8131	0.0270699	32.7933	3.91274
	-11.759	0.0183044	33.426	3.97473
	-10.7448	0.0162764	34.3223	3.99226
	-9.83518	0.0318805	34.6305	4.10898
	-8.84209	0.0334145	35.2207	4.17812
	-7.75685	0.0194072	36.2609	4.17139
	-6.74366	0.0175537	36.3001	4.33348
	-5.81201	0.0294554	36.5534	4.45946
	-4.73678	0.0171413	37.5895	4.45341
	-3.7283	0.0160855	38.3368	4.49606
	-2.88817	0.0434284	38.4793	4.64074
	-1.57547	-0.00893566	38.9984	4.72189
	-0.769198	0.0241202	39.7251	4.76802
	0.156247	0.0370764	40.3283	4.83499
	1.07465	0.051222	40.6429	4.95064
	1.72229	0.111037	41.4018	4.99135
	2.47387	0.153322	42	5.05916
	2.9446	0.242978	42.3234	5.17332
	3.50453	0.317589	42.7173	5.2756
	4.01102	0.401216	43.2219	5.35919
	4.37714	0.50852	43.5219	5.4773
	4.96606	0.578246	44.0997	5.54856
	5.08816	0.72671	44.5178	5.64676
	5.55265	0.817424	45.3594	5.67352
	5.83097	0.93954	46.2178	5.69744
	6.24046	1.03953	46.5365	5.81241
	6.54919	1.15652	46.9949	5.9038
	6.66565	1.30594	47.3182	6.018
	6.96874	1.42388	47.2874	6.1919
	7.22054	1.55048	48.0225	6.23663
	7.45638	1.67976	48.4834	6.32762
	7.85597	1.78143	49.1127	6.3902
	8.04951	1.91785	49.2471	6.53626
	8.40431	2.02707	49.0078	6.74533
	8.57186	2.16788	50.1484	6.72168
	9.03914	2.25813	50.9785	6.75039
	9.38423	2.36899	50.8719	6.93711
	9.55608	2.50908	51.6087	6.98155
	9.86259	2.62645	52.5	6.99994
	10.2172	2.7357	52.5367	7.16248
	10.3899	2.87564	52.6434	7.31323
	10.5922	3.01059	53.7248	7.29957
	10.8038	3.14396	54.412	7.35238
	11.1184	3.25997	54.5238	7.50226
	11.3315	3.3931	55.2875	7.5422
	11.4337	3.54493	55.9173	7.60471
	11.6486	3.67775	56.1564	7.73311
	12.0994	3.77078	56.6979	7.81052
	12.4701	3.87733	57.2562	7.8851
	12.521	4.0378	57.7568	7.96942
	12.8642	4.14899	57.6876	8.14984
	13.0326	4.28965	57.6186	8.33021
	13.3393	4.40699	58.3763	8.37117
	13.7266	4.51073	58.938	8.44518
	13.991	4.6352	59.2275	8.5651
	14.4114	4.73336	59.9195	8.61715
	14.5976	4.87101	60.6327	8.66562
	14.7148	5.0203	61.0324	8.76696
	15.1433	5.1171	61.1381	8.91789
	15.4206	5.23938	61.3827	9.0454
	15.7872	5.34662	62.0885	9.09513
	16.1649	5.45196	62.5624	9.18398
	16.1881	5.61711	63.3437	9.22095
	16.4211	5.74686	63.6776	9.33342
	16.6062	5.8847	63.1163	9.59686
	17.0102	5.98561	63.4371	9.71155
	17.1702	6.12768	64.0249	9.78118
	17.2533	6.28271	64.0101	9.95246
	17.7583	6.36658	64.4206	10.052
	18.0363	6.48873	64.8485	10.1486
	18.281	6.61652	65.0944	10.276
	18.5468	6.74073	65.521	10.3728
	18.5658	6.90656	65.9855	10.4633
	18.9386	7.01273	66.1071	10.6115
	19.1729	7.14224	66.5701	10.7022
	19.4157	7.27032	67.5358	10.7082
	19.7508	7.38283	68.3292	10.7432
	19.7407	7.55357	68.5103	10.8814
	20.1367	7.65581	68.9089	10.983
	20.3715	7.78522	70.0169	10.965
	20.3181	7.96326	70.4503	11.0607
	20.619	8.08153	70.5173	11.2182
	20.8864	8.20545	70.9978	11.306
	21.1695	8.32672	71.6707	11.3614
	21.2771	8.47758	71.9833	11.4775
	21.469	8.61422	72.1735	11.6142
	21.8709	8.71543	72.4727	11.7326
	21.8619	8.88596	73.1539	11.7866
	22.3254	8.97679	73.8045	11.8457
	22.5944	9.10041	74.2463	11.94
	22.7075	9.25033	74.3404	12.093
	22.8526	9.39483	74.8356	12.1784
	23.1983	9.50551	75.6915	12.2029
	23.3234	9.6534	75.8736	12.3411
	23.5418	9.78554	76.1037	12.4711
	23.8805	9.89739	76.6791	12.543
	24.1815	10.0156	76.5271	12.7375
	24.3094	10.163	77.0267	12.8221
	24.4506	10.3081	77.9997	12.8269
	24.8978	10.4017	77.7645	13.0355
	24.9513	10.5616	77.7264	13.2108
	25.1213	10.7019	78.3449	13.2754
	25.5793	10.7936	78.9128	13.3486
	25.7301	10.9371	79.1669	13.4746
	25.8992	11.0775	79.3172	13.6182
	26.2991	11.179	79.9588	13.6789
	26.3903	11.3325	80.7227	13.719
	26.677	11.4531	81.2638	13.7967
	26.7881	11.6032	81.3229	13.9557
	26.5367	11.8145	81.8221	14.0405
	26.554	11.9805	82.4148	14.1095
	26.8359	12.1019	83.0158	14.1771
	27.2419	12.2023	83.4194	14.278
	27.4344	12.3387	83.6151	14.4139
	27.5951	12.4805	83.7985	14.552
	28.1833	12.5502	84.3067	14.6353
	28.2288	12.7113	84.7375	14.7316
	28.3872	12.8535	84.7529	14.898
	28.8238	12.9487	85.6883	14.9093
	28.9881	13.0899	86.1676	14.9975
	29.0736	13.2443	85.7746	15.2328
	29.2723	13.3796	86.4426	15.2892
	29.5915	13.4946	87.4974	15.2803
	29.6632	13.6513	87.6094	15.4305
	29.8754	13.7843	87.9311	15.5453
	30.417	13.8618	88.4609	15.625
	30.4385	14.027	88.9848	15.7057
	30.6518	14.1598	89.4694	15.793
	30.9941	14.2708	90.4441	15.7977
	30.925	14.4512	90.5367	15.9512
	30.9906	14.609	89.9676	16.2163
	31.3285	14.7207	90.6797	16.2653
	31.5078	14.8592	91.2234	16.3427
	31.445	15.0386	91.2199	16.5124
	31.4207	15.2114	92.018	16.547
	31.8478	15.3081	92.3571	16.6589
	32.0306	15.446	92.3771	16.8247
	32.156	15.5935	92.8252	16.9183
	32.2583	15.745	93.2892	17.0092
	32.4926	15.8741	93.3533	17.1676
	32.7615	15.9975	93.746	17.2705
	33.0915	16.1105	94.5466	17.3047
	33.1384	16.2712	94.3366	17.5093
	33.0595	16.4532	94.345	17.6771
	33.4829	16.5504	95.2276	17.6975
	34.0181	16.6288	95.8819	17.7564
	33.9638	16.8066	95.9521	17.9138
	33.9765	16.973	96.3217	18.0207
	34.2606	17.0937	97.1964	18.0424
	34.4868	17.2242	97.417	18.1745
	34.5643	17.3797	97.443	18.3394
	34.8904	17.4932	98.5914	18.315
	35.0754	17.6306	98.8897	18.434
	35.1184	17.7919	99.0362	18.5786
	35.5517	17.8873	99.4883	18.6717
	35.5999	18.0477	99.8897	18.7733
	35.6315	18.2109	100.394	18.8577
	35.922	18.3304	100.669	18.9806
	36.1261	18.4645	100.858	19.1181
	36.1547	18.6281	101.321	19.2095
	36.287	18.7743	101.767	19.3036
	36.48	18.9101	102.703	19.3152
	36.7837	19.0274	103.174	19.4051
	37.0684	19.1478	103.038	19.5975
	37.2276	19.2893	103.381	19.7091
	37.4014	19.4284	104.213	19.7383
	37.5695	19.5684	105.254	19.7321
	37.7432	19.7075	105.517	19.8572
	37.9785	19.8362	105.965	19.9512
	38.2169	19.9643	106.389	20.0493
